# Supplementary material for: Single nucleus sequencing reveals evidence of inter-nucleus recombination in arbuscular mycorrhizal fungi
Source: eLife. 2018 Dec 5;7:e39813. doi: 10.7554/eLife.39813 (PMC6281316; doi:10.7554/eLife.39813)
Supplement: Supplementary file 1. [file elife-39813-supp1.xlsx]

## Sheet: Sheet1
Single nucleus sequencing reveals evidence of inter-nucleus recombination in arbuscular mycorrhizal fungi. Eric C.H. Chen, Stephanie Mathieu, Anne Hoffrichter, Kinga Sedzielewska-Toro, Max Peart, Adrian Pelin, Steve Ndikumana, Jeanne Ropars, Steven Dreissig, Jörg Fuchs, Andreas Brachmann, and Nicolas Corradi
Supplemental file 1. Number of predicted transposable element among R. irregularis isolates and both versions of SL1 assemby
	DNA	LINE	LTR	RC	Simple	Unknown	Total	Number / Assembly size
SL1-SPADES	2900	864	364	351	456	24870	29805	0.140921
SL1-Allpath	1851	677	244	198	402	14338	17710	0.112877
A4	2197	483	363	273	251	15713	19280	0.13938
A5	2767	345	316	110	160	15620	19318	0.146949
A1	2385	331	357	209	219	13531	17032	0.135315
C2	2448	291	97	39	257	14173	17305	0.140836
