# Supplementary material for: Single nucleus sequencing reveals evidence of inter-nucleus recombination in arbuscular mycorrhizal fungi
Source: eLife. 2018 Dec 5;7:e39813. doi: 10.7554/eLife.39813 (PMC6281316; doi:10.7554/eLife.39813)
Supplement: Supplementary file 2. — Green and yellow are used to distinguish nuclei with a PCR proven MAT-locus. Heat map goes from 0% similarity with orange to 100% similarity with yellow. The pairwise differences between nuclei are small, as expected of nuclei from the same individual. [file elife-39813-supp2.xlsx]

## Sheet: Sheet1
Single nucleus sequencing reveals evidence of inter-nucleus recombination in arbuscular mycorrhizal fungi. Eric C.H. Chen, Stephanie Mathieu, Anne Hoffrichter, Kinga Sedzielewska-Toro, Max Peart, Adrian Pelin, Steve Ndikumana, Jeanne Ropars, Steven Dreissig, Jörg Fuchs, Andreas Brachmann, and Nicolas Corradi
Supplemental file 2. Number of positions shared and total difference between nuclei. Green and yellow are used to distinguish nuclei with a PCR proven MAT-loci. Heat map goes from 0% similarity with orange to 100% similarity with yellow. The pairwise differences between nuclei are small, as expected of nuclei from the same individual.
Rhizophagus irregularis - A1																	Legends
	SN07B	SN07E	SN07G	SN07H	SN08A	SN08B	SN08H	SN09B	SN09C	SN09G	SN09H	SN10A					0
SN07B	1	0.9989	0.9981	0.9988	0.9988	0.9986	0.9988	0.9987	0.9989	0.9989	0.9989	0.9991					0.1
SN07E	0.9989	1	0.9981	0.9987	0.9988	0.9985	0.9987	0.9987	0.9988	0.9989	0.9989	0.999					0.2
SN07G	0.9981	0.9981	1	0.9979	0.9981	0.9978	0.998	0.9979	0.9981	0.9981	0.9982	0.9983					0.3
SN07H	0.9988	0.9987	0.9979	1	0.9987	0.9985	0.9987	0.9986	0.9987	0.9987	0.9988	0.9989					0.4
SN08A	0.9988	0.9988	0.9981	0.9987	1	0.9985	0.9987	0.9986	0.9988	0.9988	0.9988	0.999					0.5
SN08B	0.9986	0.9985	0.9978	0.9985	0.9985	1	0.9984	0.9983	0.9986	0.9985	0.9986	0.9988					0.6
SN08H	0.9988	0.9987	0.998	0.9987	0.9987	0.9984	1	0.9985	0.9987	0.9987	0.9988	0.9989					0.7
SN09B	0.9987	0.9987	0.9979	0.9986	0.9986	0.9983	0.9985	1	0.9987	0.9987	0.9987	0.9988					0.8
SN09C	0.9989	0.9988	0.9981	0.9987	0.9988	0.9986	0.9987	0.9987	1	0.9988	0.9989	0.999					0.9
SN09G	0.9989	0.9989	0.9981	0.9987	0.9988	0.9985	0.9987	0.9987	0.9988	1	1	0.999					1
SN09H	0.9989	0.9989	0.9982	0.9988	0.9988	0.9986	0.9988	0.9987	0.9989	1	1	0.999
SN10A	0.9991	0.999	0.9983	0.9989	0.999	0.9988	0.9989	0.9988	0.999	0.999	0.999	1
Rhizophagus irregularis - A4
	SN03	SN09	SN19	SN02	SN11	SN12	SN20	SN21	SN22	SN24	SN26	SN14	SN16	SN27
SN03	1	0.998	0.9979	0.9976	0.9975	0.9974	0.9973	0.9973	0.9975	0.9973	0.9975	0.9962	0.9966	0.9958
SN09	0.998	1	0.9983	0.998	0.998	0.9978	0.9979	0.9978	0.9979	0.9977	0.998	0.9969	0.9972	0.9965
SN19	0.9979	0.9983	1	0.9978	0.9978	0.9977	0.9977	0.9976	0.9977	0.9975	0.9978	0.9966	0.9971	0.9962
SN02	0.9976	0.998	0.9978	1	0.9986	0.9985	0.9984	0.9984	0.9985	0.9984	0.9986	0.9973	0.9978	0.9969
SN11	0.9975	0.998	0.9978	0.9986	1	0.9985	0.9984	0.9984	0.9985	0.9984	0.9986	0.9973	0.9978	0.9968
SN12	0.9974	0.9978	0.9977	0.9985	0.9985	1	0.9983	0.9983	0.9984	0.9983	0.9985	0.9971	0.9978	0.9967
SN20	0.9973	0.9979	0.9977	0.9984	0.9984	0.9983	1	0.9982	0.9984	0.9982	0.9984	0.9972	0.9977	0.9966
SN21	0.9973	0.9978	0.9976	0.9984	0.9984	0.9983	0.9982	1	0.9984	0.9982	0.9984	0.9971	0.9977	0.9968
SN22	0.9975	0.9979	0.9977	0.9985	0.9985	0.9984	0.9984	0.9984	1	0.9983	0.9985	0.9972	0.9978	0.9968
SN24	0.9973	0.9977	0.9975	0.9984	0.9984	0.9983	0.9982	0.9982	0.9983	1	0.9983	0.9971	0.9976	0.9967
SN26	0.9975	0.998	0.9978	0.9986	0.9986	0.9985	0.9984	0.9984	0.9985	0.9983	1	0.9973	0.9978	0.9969
SN14	0.9962	0.9969	0.9966	0.9973	0.9973	0.9971	0.9972	0.9971	0.9972	0.9971	0.9973	1	0.9964	0.9954
SN16	0.9966	0.9972	0.9971	0.9978	0.9978	0.9978	0.9977	0.9977	0.9978	0.9976	0.9978	0.9964	1	0.9956
SN27	0.9958	0.9965	0.9962	0.9969	0.9968	0.9967	0.9966	0.9968	0.9968	0.9967	0.9969	0.9954	0.9956	1
Rhizophagus irregularis - A5
	SN03E	SN05E	SN01H	SN03C	SN05B	SN05D	SN06C	SN02A
SN03E	1	0.9981	0.998	0.9977	0.9979	0.9977	0.9979	0.998
SN05E	0.9981	1	0.998	0.9978	0.998	0.9978	0.9979	0.998
SN01H	0.998	0.998	1	0.9989	0.9991	0.9988	0.9991	0.9992
SN03C	0.9977	0.9978	0.9989	1	0.9988	0.9985	0.9987	0.9989
SN05B	0.9979	0.998	0.9991	0.9988	1	0.9987	0.9989	0.9991
SN05D	0.9977	0.9978	0.9988	0.9985	0.9987	1	0.9987	0.9989
SN06C	0.9979	0.9979	0.9991	0.9987	0.9989	0.9987	1	0.9991
SN02A	0.998	0.998	0.9992	0.9989	0.9991	0.9989	0.9991	1
Rhizophagus irregularis - C2
	SN04B	SN04C	SN04E	SN05A	SN05D	SN05E	SN05F	SN06H	SN07D
SN04B	1	0.9984	0.9985	0.9986	0.9988	0.9986	0.999	0.9988	0.9983
SN04C	0.9984	1	0.9982	0.9983	0.9984	0.9983	0.9986	0.9984	0.998
SN04E	0.9985	0.9982	1	0.9984	0.9985	0.9984	0.9988	0.9986	0.9981
SN05A	0.9986	0.9983	0.9984	1	0.9987	0.9985	0.9989	0.9987	0.9983
SN05D	0.9988	0.9984	0.9985	0.9987	1	0.9986	0.999	0.9988	0.9983
SN05E	0.9986	0.9983	0.9984	0.9985	0.9986	1	0.9989	0.9987	0.9982
SN05F	0.999	0.9986	0.9988	0.9989	0.999	0.9989	1	0.9991	0.9986
SN06H	0.9988	0.9984	0.9986	0.9987	0.9988	0.9987	0.9991	1	0.9984
SN07D	0.9983	0.998	0.9981	0.9983	0.9983	0.9982	0.9986	0.9984	1
Rhizophagus irregularis - DAOM-240409
	SN05	SN12	SN17	SN23	SN06	SN07	SN14	SN15	SN04	SN08	SN10	SN13	SN16	SN18	SN21	SN25
SN05	1	0.996702	0.996921	0.997156	0.995452	0.997188	0.995581	0.996081	0.996536	0.995792	0.995914	0.996769	0.994822	0.995273	0.997097	0.99522
SN12	0.996702	1	0.996983	0.997181	0.995854	0.997155	0.995669	0.996263	0.996373	0.995778	0.995995	0.996912	0.995144	0.995371	0.997236	0.995207
SN17	0.996921	0.996983	1	0.997388	0.995958	0.997518	0.99564	0.996139	0.99637	0.995671	0.99593	0.997033	0.994434	0.995488	0.99729	0.995125
SN23	0.997156	0.997181	0.997388	1	0.996593	0.997744	0.996053	0.996491	0.996867	0.99616	0.996215	0.997406	0.995228	0.995974	0.997593	0.995357
SN06	0.995452	0.995854	0.995958	0.996593	1	0.996399	0.995157	0.995474	0.995544	0.995416	0.995108	0.996098	0.994046	0.994903	0.996423	0.994163
SN07	0.997188	0.997155	0.997518	0.997744	0.996399	1	0.996112	0.996394	0.996771	0.996131	0.996419	0.99738	0.995307	0.995829	0.997703	0.995446
SN14	0.995581	0.995669	0.99564	0.996053	0.995157	0.996112	1	0.99653	0.99717	0.99637	0.996449	0.995834	0.995334	0.995743	0.995811	0.995563
SN15	0.996081	0.996263	0.996139	0.996491	0.995473	0.996394	0.99653	1	0.997589	0.996768	0.996882	0.996181	0.995943	0.996208	0.996418	0.996211
SN04	0.996536	0.996373	0.99637	0.996867	0.995544	0.996771	0.99717	0.997589	1	0.997292	0.997457	0.996532	0.996756	0.996944	0.996602	0.996773
SN08	0.995792	0.995778	0.995671	0.99616	0.995416	0.996131	0.99637	0.996768	0.997292	1	0.996751	0.996001	0.995752	0.996708	0.996001	0.996054
SN10	0.995914	0.995995	0.99593	0.996215	0.995108	0.996419	0.996449	0.996882	0.997457	0.996751	1	0.996034	0.995549	0.996153	0.996648	0.996165
SN13	0.996769	0.996912	0.997033	0.997406	0.996098	0.99738	0.995834	0.996181	0.996532	0.996001	0.996034	1	0.994969	0.995791	0.99737	0.995667
SN16	0.994823	0.995144	0.994435	0.995228	0.994046	0.995308	0.995334	0.995943	0.996756	0.995752	0.995549	0.994969	1	0.995485	0.995426	0.995322
SN18	0.995274	0.995372	0.995488	0.995974	0.994903	0.995829	0.995743	0.996208	0.996944	0.996708	0.996153	0.995792	0.995485	1	0.996139	0.995828
SN21	0.997097	0.997236	0.99729	0.997593	0.996423	0.997703	0.995811	0.996419	0.996602	0.996002	0.996648	0.99737	0.995426	0.996139	1	0.995751
SN25	0.99522	0.995207	0.995125	0.995357	0.994163	0.995446	0.995563	0.996211	0.996773	0.996054	0.996165	0.995667	0.995322	0.995828	0.995751	1
Rhizophagus diaphanus
	SN03	SN04	SN07	SN08	SN10	SN11	SN12	SN14	SN17	SN21	SN22	SN25
SN03	1	0.99778	0.997549	0.997492	0.997537	0.997865	0.997676	0.997759	0.997792	0.997817	0.997608	0.997701
SN04	0.99778	1	0.997662	0.998018	0.997808	0.998145	0.998042	0.997976	0.998038	0.997828	0.997742	0.997936
SN07	0.997549	0.997662	1	0.997626	0.997788	0.997953	0.998017	0.998138	0.997951	0.997904	0.997793	0.997933
SN08	0.997492	0.998018	0.997626	1	0.997808	0.998126	0.998216	0.998087	0.997773	0.998117	0.997746	0.997911
SN10	0.997537	0.997808	0.997788	0.997808	1	0.998065	0.997994	0.99804	0.998117	0.998192	0.997519	0.998005
SN11	0.997865	0.998145	0.997953	0.998126	0.998065	1	0.998295	0.998203	0.998104	0.99813	0.997912	0.998135
SN12	0.997676	0.998042	0.998017	0.998216	0.997994	0.998295	1	0.998261	0.998197	0.998042	0.997859	0.998331
SN14	0.997759	0.997976	0.998138	0.998087	0.99804	0.998203	0.998261	1	0.998118	0.998264	0.997802	0.998149
SN17	0.997793	0.998038	0.997952	0.997773	0.998117	0.998104	0.998197	0.998118	1	0.998117	0.997997	0.998115
SN21	0.997817	0.997829	0.997904	0.998117	0.998192	0.99813	0.998042	0.998264	0.998117	1	0.997707	0.998244
SN22	0.997608	0.997742	0.997793	0.997746	0.997519	0.997912	0.997859	0.997802	0.997997	0.997707	1	0.997991
SN25	0.997701	0.997936	0.997933	0.997911	0.998005	0.998135	0.998331	0.998149	0.998115	0.998244	0.997991	1
Rhizophagus cerebriforme
	SN01	SN02	SN03	SN04	SN05	SN06	SN07	SN08	SN09	SN10	SN14	SN15	SN18	SN25	SN26
SN01	1	0.997854	0.997631	0.997794	0.997865	0.99795	0.997785	0.997451	0.997983	0.997794	0.997937	0.997829	0.997728	0.997929	0.997874
SN02	0.997854	1	0.997278	0.997514	0.997599	0.997747	0.997529	0.997111	0.997653	0.997495	0.997867	0.997569	0.997351	0.997661	0.997593
SN03	0.997631	0.997278	1	0.997343	0.997375	0.997547	0.997337	0.997026	0.99755	0.997276	0.997362	0.997235	0.997097	0.997403	0.997415
SN04	0.997794	0.997514	0.997343	1	0.997588	0.997715	0.997547	0.99715	0.99773	0.997348	0.997536	0.997496	0.99737	0.997655	0.997534
SN05	0.997865	0.997599	0.997375	0.997588	1	0.997734	0.997551	0.997259	0.997716	0.997444	0.99754	0.997604	0.997401	0.997625	0.997624
SN06	0.99795	0.997747	0.997547	0.997715	0.997734	1	0.99769	0.997328	0.997793	0.997555	0.997828	0.997688	0.997543	0.997798	0.997686
SN07	0.997785	0.997532	0.997337	0.997547	0.997551	0.99769	1	0.997257	0.997615	0.997476	0.997619	0.99754	0.997306	0.997577	0.997617
SN08	0.997451	0.997111	0.997026	0.99715	0.997259	0.997328	0.997257	1	0.997366	0.997095	0.997206	0.997224	0.997057	0.997291	0.997229
SN09	0.997983	0.997653	0.99755	0.99773	0.997716	0.997793	0.997615	0.997366	1	0.9976	0.997699	0.997682	0.997584	0.998075	0.997682
SN10	0.997794	0.997497	0.997276	0.997348	0.997444	0.997555	0.997477	0.997095	0.9976	1	0.997651	0.997578	0.997433	0.997543	0.99784
SN14	0.997937	0.997867	0.997362	0.997536	0.99754	0.997828	0.997619	0.997206	0.997699	0.997651	1	0.997717	0.997628	0.997702	0.997846
SN15	0.997829	0.997569	0.997235	0.997496	0.997604	0.997689	0.99754	0.997224	0.997682	0.997578	0.997717	1	0.997395	0.997798	0.997591
SN18	0.997728	0.997351	0.997097	0.99737	0.997401	0.997543	0.997306	0.997057	0.997584	0.997433	0.997628	0.997395	1	0.997569	0.997467
SN25	0.997929	0.997664	0.997403	0.997655	0.997625	0.997798	0.99758	0.997291	0.998075	0.997545	0.997702	0.997798	0.997569	1	0.997645
SN26	0.997874	0.997593	0.997415	0.997534	0.997624	0.997686	0.997617	0.997229	0.997682	0.99784	0.997846	0.997591	0.997467	0.997645	1
