# Supplementary material for: Single nucleus sequencing reveals evidence of inter-nucleus recombination in arbuscular mycorrhizal fungi
Source: eLife. 2018 Dec 5;7:e39813. doi: 10.7554/eLife.39813 (PMC6281316; doi:10.7554/eLife.39813)
Supplement: Supplementary file 6. — This is the complete list of SNPs used to compute the similarity matrix for Figure 3. Nuclei with a PCR proven MAT-locus are coloured. Green and yellow are used to highlight the two different genotypes present. [file elife-39813-supp6.xlsx]

## Sheet: A5
Single nucleus sequencing reveals evidence of inter-nucleus recombination in arbuscular mycorrhizal fungi. Eric C.H. Chen, Stephanie Mathieu, Anne Hoffrichter, Kinga Sedzielewska-Toro, Max Peart, Adrian Pelin, Steve Ndikumana, Jeanne Ropars, Steven Dreissig, Jörg Fuchs, Andreas Brachmann, and Nicolas Corradi
Supplemental file 6. Genotype of variable regions in dikaryons in the first 100 scaffold. This is the complete list of SNPs used to compute similarity matrix for Figure 3. Nuclei with a PCR proven MAT-locus are coloured. Green and yellow are used to highlight the two different genotypes present.
(b) R. irregularis A5
scaffold	reference	position	03E	05E	01H	03C	05B	05D	06C	02A	MAT_A	MAT_B
1	C	254949		C	A		A			A	A	C
1	G	256870		G	A	A	A	A		A	A	G
1	C	257627		G	C		C			C	C	G
1	A	257977		A	G	G	G	G		G	G	A
1	G	262963		G	A	A	A			A	A	G
1	c	334378		c	T			c	T		T	C
1	t	351703			A			A	A	A	A	--
1	G	351765	G		A			A		G	A	G
2	a	11613	G		a		a		a	a	A	G
2	T	19805	C		T	T	T		T	T	T	C
2	C	20799	T		C		C		C	C	C	T
2	c	63048	c		T	T			c		T	C
2	T	63618	G	G	T	T					T	G
2	G	64533	G		T	T	T				T	G
2	T	65824	T	T	C	C	C				C	T
2	G	69638		G	A		A				A	G
2	G	80188	A	A	G	G	G				G	A
2	G	80849	A	A	G	G	G				G	A
2	G	82284		G	T	T	T				T	G
2	C	82362	T	T	C	C	C				C	T
2	T	86163		A	T	T	T	T			T	A
2	C	86176		T	C	C	C	C			C	T
2	C	88341		C	T	T	T				T	C
2	A	91233		A	G	G	G		G		G	A
2	G	95076	A	A	G	G	G		G		G	A
2	C	95646		T	C	C	C		C		C	T
2	T	95812		T	C	C	C		C		C	T
2	C	96670	C	C	T	T	T		T		T	C
2	T	98664	C	C	T	T	T		T		T	C
2	C	99185		C	A	A	A		A	A	A	C
2	T	99607		A	T	T	T		T		T	A
2	T	102312		C	T	T	T		T		T	C
2	T	102419		G	T	T	T		T		T	G
2	C	105266	T	T	C	C	C		C		C	T
2	C	105562	T	T	C	C	C		C	C	C	T
2	T	105833			C	C	C		C	C	C	--
2	C	106778	C		T	T	T		T		T	C
2	T	109613	T	T	C	C	C		C		C	T
2	a	129025		G		a	a		a	a	A	G
2	T	129234		C		T	T		T		T	C
2	A	129754		G		A	A		A	A	A	G
2	C	130160		C		T	T		T	T	T	C
2	G	130465		T		G	G		G	G	G	T
2	C	131710	C	A		C	C		C		C	A
2	T	131971				C	C	T	C		C	T
2	G	134526		A		G	G		G	G	G	A
2	A	135476				G	G		G	G	G	--
2	T	135632		T		T	G		G	G	G	T
2	A	135640		A		G	G		G	G	G	A
2	A	135707	A	A		T	T		T	T	T	A
2	C	135975		C		G	G	G	G		G	C
2	G	136198				A	A		A	G	A	G
2	a	136291	a			T	T		T		T	A
2	a	137778		T		a	a		a		A	T
2	C	137918		T		C	C		C		C	T
2	a	138130	T	T		a	a		a		A	T
2	G	138240				A	A		A		A	--
2	C	139209		A		C	C	C	C	C	C	A
2	T	140167		A		T	T		T		T	A
2	G	141455		A		G	G		G	G	G	A
2	A	141665		G	A	A	A	A	A		A	G
2	C	141790	C	C	T	T	T	T	T	T	T	C
2	A	143572		C	A	A	A		A	A	A	C
2	A	143944		G		A	A	A	A	A	A	G
2	A	145948			T	T	T	T	T	T	T	--
2	A	146642	T	T		A	A		A		A	T
2	a	146712				T	T	T	T		T	--
2	t	146721				C	C	C	C		C	--
2	G	148628				A	A		A		A	--
2	C	152776			A	A	A	A	A		A	--
2	A	155840			G		G		G		G	--
2	G	156116			G	A	A	A	A		A	G
2	T	159545			A	A	A		A	A	A	--
2	G	160073			A		A		A		A	--
2	G	162446			A	A	A		A	A	A	--
2	T	165265			C		C		C	C	C	--
2	T	166385			T		T	C	T		T	C
2	A	168693			G	G	G		G		G	--
2	c	173884					T		T		T	--
2	C	174945					T		T		T	--
2	C	175529	T				T		T		T	--
2	A	176063			C		C		C		C	--
2	G	182051			A	A	A		A		A	--
2	G	182082			A	A	A		A		A	--
2	A	182089			G	G	G		G		G	--
2	C	185706					T		T		T	--
2	C	193578			C		T		C		C	T
3	C	17483	C		T	T	T	T		T	T	C
3	A	28109			G		G	G			G	--
3	A	32504			G		G	G			G	--
3	C	39986	C		T		T	T			T	C
3	t	42859			A		A	A			A	--
3	T	50534			C		C		C	C	C	--
3	c	50638					A	A	A		A	--
3	c	50669					T	T	T		T	--
3	T	50711			C		C				C	--
3	G	50729					T				T	--
3	T	50791			C				C	C	C	--
3	G	50983			A		A				A	--
3	T	52019			G	G	G	G	G		G	--
3	A	65190					G	G			G	--
3	A	68292			G	G	G	G		G	G	--
3	A	145119			G		G	G	G	G	G	--
3	T	159906	G		T		T	T		T	T	G
3	T	186426	T		A		A	A	A	A	A	T
3	C	188863	A		C		C	C	C	C	C	A
3	C	194595			T		T		T	T	T	--
3	a	204344	G		a		a		a	a	A	G
3	c	214633	c		T		T		T	T	T	C
3	T	234975	T	T	A	A	A				A	T
3	T	235407	A		T	T	T				T	A
3	A	235460		G	A	A	A				A	G
3	G	242413		A	G	G	G				G	A
3	t	244171		C	t	t	t			t	T	C
3	t	244225		A	t	t	t			t	T	A
3	A	244298		C	A	A	A	A		A	A	C
3	g	244474	A	A	g	g	g		g	g	G	A
4	G	31078	G		T	T			T	T	T	G
4	t	130909			A	A	A		A	t	A	T
5	A	17085		G	G	A	G	G	G	G	G	A
5	A	20707				G	G	G	G		G	--
5	G	23381				A	A	A	G		A	G
5	C	23641				T	T	T	T		T	--
5	C	28544			T	T	T	T			T	--
5	A	28549			A	T	T	T			T	A
5	A	28580				G	G	G			G	--
5	T	28588				C	C	C			C	--
5	A	28638			G	G	G		G		G	--
5	C	28695			T	T	T	T			T	--
5	C	28815				T	T	T	T		T	--
5	G	30678			A	A	A	A			A	--
5	A	31146			T	T		T			T	--
5	g	42942	g	g	g	A	g	g	A	g	G	A
5	C	46936			T	T		T	T		T	--
5	t	55118			A	A	A	A	A		A	--
5	G	71765			T				T		T	--
5	G	80544			A	A			A		A	--
5	T	83566			C	C	C		C		C	--
5	A	134713				A	G	A	G		A	G
6	T	2078			C	T	C	T	C	C	C	T
6	g	2242			g	A	g	A	g	g	G	A
6	c	2288			c	T	c	T	c	c	C	T
6	t	2424				t	C	t	C	C	T	C
6	t	2540				C	t	C	t	t	C	T
6	a	2677			G	a	G	a	G	G	G	A
6	t	2806				t	C	t	C	C	T	C
6	c	2934			c	T	c	T	c	c	C	T
6	g	2960			g	A	g	A	g	g	G	A
6	t	2979			t	C	t	C	t	t	T	C
6	c	3009			c	T	c	T	c	c	C	T
6	a	3028			a	G	a	G	a	a	A	G
6	A	3479				A	G	A	G	G	A	G
6	T	3516				T	C	T	C	C	T	C
6	G	3534				G	A	G	A	A	G	A
6	A	3612			A	G	A	G	A	A	A	G
6	A	3698			G	A	G	A	G	G	G	A
6	C	3708			T	C	T	C	T	T	T	C
6	G	4050			G	A	G	A	G	G	G	A
6	T	4088			T	C	T	C	T	T	T	C
6	T	4223			C	T	C	T	C	C	C	T
6	a	6205		T			a		a	a	A	T
6	C	6381		A	C		C		C	C	C	A
6	T	6405		G	T		T		T	T	T	G
6	a	6435		T	a		a		a	a	A	T
6	t	6483		C	t		t	t	t	t	T	C
6	a	6492		G	a		a	a	a	a	A	G
6	C	6642	T	T	C		C		C	C	C	T
6	T	6789		T	A		A		A	A	A	T
6	C	6800		C	T		T		T	T	T	C
6	C	7083		T			C		C	C	C	T
6	G	7118		C	G		G		G	G	G	C
6	C	7145	T	T	C		C		C	C	C	T
6	C	7290	T	T			C		C	C	C	T
6	A	7669	G	G			A	A	A	A	A	G
6	C	10830	C	C	A		A		A	A	A	C
6	a	11328		T			a		a	a	A	T
6	A	12856	A	A			C		C	C	C	A
6	T	13706	G	G			T		T	T	T	G
6	T	13733	A	A			T		T	T	T	A
6	C	13949	C	C			A	A	A	A	A	C
6	C	14442		C			T		T	T	T	C
6	g	15738	g	g			A		A	A	A	G
6	G	15756	G	G			T		T	T	T	G
6	G	15998	A	A			G	G	G	G	G	A
6	T	16600	C	C			T	T	T	T	T	C
6	C	16723		T	C		C		C	C	C	T
6	G	17449		G			C		C	C	C	G
6	A	17622		A			G	G	G	G	G	A
6	A	17670		A			G		G	G	G	A
6	T	17857	C	C	T		T	T	T	T	T	C
6	T	17893	T	T	C		C	C	C	C	C	T
6	C	18486	A	A			C	C	C	C	C	A
6	T	18858	A	A			T		T	T	T	A
6	a	19117	a	a			T	T	T	T	T	A
6	g	19986	g	g			A	A	A	A	A	G
6	c	20517	c	c			T	T	T	T	T	C
6	G	21077	A	A			G		G	G	G	A
6	A	21143	T	T			A	A	A	A	A	T
6	T	21253	C	C			T	T	T	T	T	C
6	A	21627	A	A	T		T	A	T	T	T	A
6	a	21796		T			a	a	a	a	A	T
6	G	21963	G	G			A		A	A	A	G
6	C	22111	T	T			C	C	C	C	C	T
6	C	22848		T			C	C	C	C	C	T
6	G	23100	A	A	G		G	G	G	G	G	A
6	A	23647	A	A	G		G	G	G	G	G	A
6	T	23818	C	C			T	T	T	T	T	C
6	G	24626	T	T	G		G	G	G	G	G	T
6	c	27012	A	A	c		c	c	c	c	C	A
6	A	30254	G	G	A	A	A	A	A	A	A	G
6	G	30619	A	A	G	G	G	G	G	G	G	A
6	G	33056	T	T	G	G	G	G	G	G	G	T
6	G	33699	A	A	G	G	G	G	G	G	G	A
6	T	34466	C	C	T	T	T	T	T	T	T	C
6	A	35082	G	G	A	A	A	A		A	A	G
6	A	35319	T	T	A	A	A	A	A	A	A	T
6	T	35765	C	C	T	T	T	T	T	T	T	C
6	G	36034	G	G	A	A	A	A		A	A	G
6	A	36185	G	G	A	A	A	A	A	A	A	G
6	G	37014	A	A	G	G	G	G	G	G	G	A
6	G	37386	A	A	G	G	G	G	G	G	G	A
6	C	38374	T	T	C	C	C	C	C	C	C	T
6	t	39108	A		t	t	t	t	t	t	T	A
6	c	41922	c	c	T	T	T	T	T	T	T	C
6	G	43144	G	G	T	T	T	T		T	T	G
6	A	43623		G	A	A	A	A		A	A	G
6	t	49927		A	t	t	t	t		t	T	A
6	A	51889		A	T	T	T	T		T	T	A
6	C	178865			T				C	T	T	C
6	a	179534			G				G	G	G	--
6	T	180116			G				G	G	G	--
6	A	183090			G					G	G	--
6	A	183121			C					C	C	--
6	C	183260			T					T	T	--
6	G	183305			A					A	A	--
6	G	183465			A					A	A	--
6	T	186412			C					C	C	--
7	T	116367	A		T						T	A
7	C	122566	C		A					A	A	C
7	T	122576	T		G					G	G	T
7	g	122989			A	A					A	--
7	A	127411	G		A					A	A	G
7	G	127816	A		G					G	G	A
7	G	127858	A		G				G	G	G	A
7	C	128187			T					T	T	--
7	T	128221			C					C	C	--
7	C	131381	T		C						C	T
7	C	131418	T		C						C	T
7	A	133385			C			C		C	C	--
7	A	142125	A		G	G		G	G	G	G	A
7	A	142213			G	G		G	G	G	G	--
7	T	142302	A		T	T		T	T	T	T	A
8	G	4547		A	G		G	G		G	G	A
8	T	4580		C	T		T	T		T	T	C
8	G	4868		A	G		G	G	G	G	G	A
8	a	5407		T	a		a	a	a	a	A	T
8	c	5488		T	c		c			c	C	T
8	T	8177		A	T		T		T	T	T	A
8	t	8533		C	t		t			t	T	C
8	G	8597		A	G		G			G	G	A
8	C	8639		A	C		C		C	C	C	A
8	A	8919		G	A		A		A	A	A	G
8	G	10531		G	A		A	G	A	A	A	G
8	T	10892		T	A		A		A	A	A	T
8	a	11886	G	G	a		a	a	a	a	A	G
8	t	12488	t	A	t		t		t	t	T	A
8	G	12729	A	A	G		G	G	G	G	G	A
8	A	13074		G	A		A			A	A	G
8	C	19519		C	T		T			T	T	C
8	C	22090		C	T		T			T	T	C
8	T	45751		C		T	T			T	T	C
8	a	46156	T	T	a	a	a		a	a	A	T
8	T	47295	A	A	T	T	T			T	T	A
8	T	48105	T	T	C	C	C			C	C	T
8	T	48236	T	T	C	C	C			C	C	T
8	C	48502	C	C	T	T	T			T	T	C
8	a	50308	a	a	T	T				T	T	A
8	c	50599	c	c	c	c	T			c	T	C
8	t	52112	t	t	A	A	t			A	A	T
8	a	52137	a	a	G	G	G			G	G	A
8	a	52158	a	a	T	T	T			T	T	A
8	C	52386	C	C	T	T	T			T	T	C
8	A	52434	A	A	G	G	G			G	G	A
8	G	52965	G	G	A	A	A			A	A	G
8	G	54143	A	A	G	G	G		G	G	G	A
8	A	54242	A	A	T	T	T			T	T	A
8	T	54494		C	T	T	T			T	T	C
8	C	54645	C	C	T	T	T			T	T	C
8	A	54682		A	G	G	G			G	G	A
8	C	54834		G	C	C	C			C	C	G
8	C	58361	C	C	T	T	T			T	T	C
8	C	58380	C	C	G	G				G	G	C
8	C	58426	C	C	T	T	T		T	T	T	C
8	C	59227	T	T	C	C	C		C	C	C	T
8	C	59593		C	A	A	A		A	A	A	C
8	T	60250		T	C	C	C		C	C	C	T
8	C	60301		C	T	T	T		T	T	T	C
8	G	60328		G	A	A	A		A	A	A	G
8	C	61060		T	C	C	C		C	C	C	T
8	C	61187		T	C	C	C		C	C	C	T
8	T	61234		T	C	C				C	C	T
8	G	61549		G	A	A	A		A	A	A	G
8	A	61949		G	A	A	A		A	A	A	G
8	G	62042		G	T	T	T	T	T	T	T	G
8	T	62096		A	T	T	T	T	T	T	T	A
8	C	62122		A	C	C	C	C		C	C	A
8	A	62137		G	A	A	A	A		A	A	G
8	T	62889		C	T	T	T		T	T	T	C
8	C	62935		T	C	C		C	C	C	C	T
8	G	63548		T	G	G	G		G	G	G	T
9	G	20674	A	G	A	A		G	A	A	A	G
9	T	20682	T	T	C	C		T	C	C	C	T
9	C	20697	C	C	A	A		C	A	A	A	C
9	a	84556		T	a	a			a		A	T
9	C	92198		C	T	T			T		T	C
9	C	92294	C	C		T			T		T	C
9	T	93846	A	A	T	T			T		T	A
9	a	94514		T		a			a	a	A	T
9	A	95398		T	A	A			A		A	T
9	G	95560	A	A		G			G		G	A
9	t	96019	C	C	t	t			t		T	C
9	C	97672	C	C	T	T			T		T	C
9	a	98775	a	a		T			T		T	A
9	A	100594	A	A	C	C			C	C	C	A
9	C	101673	T	T	C	C			C		C	T
9	T	102984	C	C	T	T			T		T	C
9	c	104908		T		c			c		C	T
9	A	105685	A	A	G	G			G		G	A
9	a	105918	a	a	G	G			G		G	A
9	T	106986	G	G	T	T			T		T	G
9	A	107435	A	A	G	G			G		G	A
9	t	113307	C	C	t	t			t		T	C
9	A	113852	A	A	G	G			G		G	A
9	T	113891	T	T	C	C			C		C	T
9	T	113914	T	T	C	C			C		C	T
9	A	113955	A	A	T	T			T		T	A
9	A	114030	A	A	T	T			T		T	A
9	G	114091	G	G	T	T			T		T	G
9	C	114115	C	C	T	T			T		T	C
9	T	114156	T	T	C	C			C		C	T
9	T	114210	T	T	C	C			C		C	T
9	A	114542	A	A	T	T			T		T	A
9	C	114693	C	C	G	G			G		G	C
9	C	114804	A	A	C	C			C		C	A
9	C	114846	T	T	C	C	C		C		C	T
9	T	114852	A	A	T	T	T		T		T	A
9	a	124018	a	a	C				C		C	A
9	a	137415	a	a	T				T	T	T	A
9	G	137423	G	G	A				A	A	A	G
10	A	377	A	T	T	A	T	T	T	T	T	A
10	G	2706		C	G	G	G	G	G	G	G	C
10	T	3035		C	T	T	T	T	T	T	T	C
10	G	8672	A	A	G	G	G	G	G	G	G	A
10	G	11800		G	A	A	A	A		A	A	G
10	G	18829	A	A	G	G	G	G		G	G	A
10	A	43534			G		G		G	G	G	--
10	A	65073		T	A		A			A	A	T
10	A	68537		A	G		G			G	G	A
10	G	89824	G	G	A	A	A			A	A	G
10	G	94285	A	A	G	G	G			G	G	A
10	A	95995		C	A	A	A			A	A	C
10	T	116639		G	T		T				T	G
10	c	116755		T	c		c	c			C	T
12	A	17089			G	G		G	G	G	G	--
13	C	33311				T	T	C		T	T	C
13	C	35025					T	C	T	T	T	C
13	G	35441					A			A	A	--
13	g	57644			A	A	A	g	A	A	A	G
13	a	57653			T	T	T	a	T	T	T	A
13	a	57695			T	T	T		T	T	T	--
13	C	76837	C		T	T	T		T	T	T	C
13	G	95050	G		A		A			A	A	G
13	T	99830	A		T		T	T		T	T	A
13	C	117433	T		C	C	C	C	C	C	C	T
13	T	120416	A		T	T	T	T	T	T	T	A
13	G	129075	A		G	G	G		G	G	G	A
14	T	7482	T	T	C	C	C	C	C	C	C	T
14	A	9789		G	A	A	A	A		A	A	G
14	A	9887		A	G	G	G	G	G	G	G	A
14	G	10432		G	A	A	A	A	A	A	A	G
14	T	10479		T	C	C	C	C	C	C	C	T
14	A	10576		A	G	G	G	G	G	G	G	A
14	G	10583		G	A	A	A	A	A	A	A	G
14	G	10591		G	A	A	A	A	A	A	A	G
14	C	10601		C	T	T	T	T	C	T	T	C
14	G	10830		G	T	T	T	T	T	T	T	G
14	T	10992		A	T	T	T	T	T	T	T	A
14	A	39677	G	A	A		A	A	A	A	A	G
14	A	39701	G	A	A		A	A	A	A	A	G
14	G	39989	A	G	G		G		G	G	G	A
14	T	40092	C	T	T	T	T		T	T	T	C
14	T	40133	C	T	T		T		T	T	T	C
14	G	40516	A	G	G		G		G	G	G	A
14	A	41190	G	A	A		A		A	A	A	G
14	G	41363	A	G	G		G		G	G	G	A
14	T	41467	C	T	T		T	T	T	T	T	C
15	G	1833			A		A			A	A	--
15	C	2325			T		T	T	T	T	T	--
15	C	5398			T		T	C	T	T	T	C
15	T	7684			C		C	C	C	C	C	--
15	T	10142			A		A		A	A	A	--
15	T	10499			C		C	C	C	C	C	--
15	C	10540			T		T	T	T	T	T	--
15	A	11002			C		C	C	C	C	C	--
15	A	12070			G		G	G	G	G	G	--
15	C	12669			T		T	T		T	T	--
15	A	12738			G		G	G	G	G	G	--
15	G	13638	A		G		G	G	G	G	G	A
15	C	14657			T		T			T	T	--
15	A	16708			G		G		G	G	G	--
15	C	18198			G	C			G	G	G	C
15	T	18238			C	C	C	C	C	C	C	--
15	A	20050			C			C	C	C	C	--
15	G	20614			A				G	A	A	G
15	G	21540			T		T			T	T	--
15	A	21555			G		G			G	G	--
15	A	25000			G		G			G	G	--
15	A	27138			G		G	G	G	G	G	--
15	A	27178			G		G	G		G	G	--
15	G	27499			A		A			A	A	--
15	C	28494			A		A			A	A	--
15	T	30115			C		C	C		C	C	--
15	A	31545			G		G	G		G	G	--
15	T	32623			C		C	C		C	C	--
15	T	33069			C					C	C	--
15	C	33513			T					T	T	--
15	A	34909			G					G	G	--
15	A	36047			G			G		G	G	--
15	T	36142	T		C					C	C	T
15	T	36505	T		C	T				C	C	T
15	A	36525	A		G						G	A
15	C	36584	C		T					T	T	C
15	A	37609	G		A			A		A	A	G
15	G	37714			A			A		A	A	--
15	A	41443			G			G		G	G	--
15	C	42477			T					T	T	--
15	G	43897			A				A	A	A	--
15	T	44209	C		T	T				T	T	C
15	T	44459			C					C	C	--
15	A	49813			C			C		C	C	--
15	C	50873	C		T	T				T	T	C
15	C	50941			T	T	T			T	T	--
15	G	51315			A	A		G			A	G
15	C	52231			T	T				T	T	--
15	G	55041			A				A	A	A	--
15	C	55088			T	T				T	T	--
15	G	55710			A	A				A	A	--
15	C	55925			T	C			T	T	T	C
15	C	56479			T	T			T	T	T	--
15	G	60643	G		A				A	A	A	G
15	G	61488			T				T	T	T	--
15	G	62830	G		T				T	T	T	G
15	A	64526	G		A				A		A	G
15	T	64587	C		T				T		T	C
15	C	65361			T	T			T		T	--
15	C	66969	C		T	T			T		T	C
15	G	67666			A				A		A	--
15	C	67718			T				T	T	T	--
15	C	69029	C		T		T		T	T	T	C
15	T	69386	C		T				T	T	T	C
15	T	70968	C		T		T		T	T	T	C
15	A	72535	G		A	A	A		A		A	G
15	A	74497	G		A	A	A		A	A	A	G
15	T	75000	T		A	A	A		A		A	T
15	C	75644			T	T	T		T	T	T	--
15	A	75975	G		A	A	A		A	A	A	G
15	A	76023	G		A		A		A		A	G
15	G	78297	G		A	A	A		A	A	A	G
15	A	78829	G		A		A		A		A	G
15	C	81885			T	T	T		T	T	T	--
15	T	82447	C		T	T	T	T	T	T	T	C
15	C	83112			T	T	T		T	T	T	--
15	T	83499			G	G	G		G		G	--
15	G	83922			A	A	A		A		A	--
15	C	84024	C		T		T		T	T	T	C
15	C	85685			T	T	T		T	T	T	--
15	T	86641	C		T	T	T		T	T	T	C
15	C	86921	C		T	T	T		T	T	T	C
15	G	86950			A	A	A		A	A	A	--
15	G	89221			A	A	A		A	A	A	--
15	G	89444	G		A	A	A		A	A	A	G
15	C	90294			T	T	T		T	T	T	--
15	C	90430			T	T	T		T	T	T	--
15	G	90465			A	A	A		A	A	A	--
15	C	90784			T	T	T		T	T	T	--
15	C	91682			T	T	T		C	T	T	C
15	T	92119			A	A	A		A	A	A	--
15	G	92166	G		A	A	A		A	A	A	G
15	A	95485			T	T	T			T	T	--
15	C	95657			T	T	T			T	T	--
15	G	95794			A	A	A			A	A	--
15	G	96801			T	T			G	T	T	G
15	G	96939			A	A	A				A	--
15	C	97353	C		T	T	T		T	T	T	C
15	G	97647			A	A	A			A	A	--
15	C	98867			T	T	T			T	T	--
15	A	99908	G		A	A	A				A	G
15	C	100939			T	T	T	T		T	T	--
15	A	102599			G		G			G	G	--
15	G	102695			A		A			A	A	--
15	A	105510			G		G			G	G	--
15	G	105830			A		A			A	A	--
15	T	108388			C		C			C	C	--
15	T	108426			C		C			C	C	--
15	A	108491			G		G			G	G	--
15	G	108516			A		A			A	A	--
15	G	108543			A		A			A	A	--
15	A	109044			G			G		G	G	--
15	A	109584	G		A		A			A	A	G
15	G	110010		G	A		A	A		A	A	G
15	A	110545			G		G			G	G	--
15	A	112541			G		A			G	G	A
15	T	112875	T		C					C	C	T
15	T	112933			C					C	C	--
15	T	113601	T		C		C			C	C	T
15	T	116658			C		C	C		C	C	--
16	A	4720			C		C	C	C		C	--
16	A	8617			G		G	G	G	G	G	--
16	T	9447	A		T		T	T	T	T	T	A
16	A	9616	A		G			G	G		G	A
16	T	9642	T		C		C	C	C		C	T
16	G	10829		G	A		A	A	A	A	A	G
16	G	10886		G	T		T	T	T	T	T	G
16	T	10918			C		C	C	C	C	C	--
16	C	10930		C	T		C	T	T	T	T	C
16	A	10947		A	T		A	T	T	T	T	A
16	A	11570	A	A	G		G	A	G		G	A
16	A	12469	G		A		A	A	A		A	G
16	a	13076	T		a			a	a	a	A	T
16	G	15644	G	G	A		A	A	A	A	A	G
16	a	15934	G		a	a		a			A	G
16	t	16031	C		t			t	t		T	C
16	T	20417	A	A	T		T	T	T	T	T	A
16	A	21017	A	A	G	G	G	G	G	G	G	A
16	T	21412	C	C	T		T	T	T		T	C
16	C	21538	A	A	C		C	C	C	C	C	A
16	A	21618	A	A	G		G	G	G	G	G	A
16	C	21788	T	T	C		C	C	C	C	C	T
16	G	22894	G	G	A		A	A	A		A	G
16	G	22973	G	G	A		A	A	A		A	G
16	A	23322	T	T	A	A	A	A	A	A	A	T
16	C	23558	C	C	T		T	T	T	T	T	C
16	A	23722	A	A	G		G	G	G		G	A
16	t	23736	t	t	C		C	C	C		C	T
16	C	23816	C	C	T	T	T	T	T		T	C
16	T	23858	T	T	C	C	C	C	C		C	T
16	T	24067	C	C	T		T	T	T	T	T	C
16	G	24243	A	A	G	G	G	G	G	G	G	A
16	C	24371	C	C	T		T	T	T	T	T	C
16	A	24378	A	A	T		T	T	T	T	T	A
16	C	24455	T	T	C	C	C	C	C	C	C	T
16	A	24466	G	G	A	A	A	A	A	A	A	G
16	G	24483	A	A	G	G	G	G	G	G	G	A
16	a	24506	T	T	a		a	a	a		A	T
16	G	24684	G		A		A	A	G		A	G
16	C	25094	A	A	C		C	C	C		C	A
16	a	25461	T	T	a		a	a	a	a	A	T
16	t	25471	G	G	t		t	t	t	t	T	G
16	T	25571	T	T	C		C	C	C		C	T
16	T	25757	A	A	T		T	T	T	T	T	A
16	a	25830	G	G	a		a	a	a		A	G
16	A	26034	A	A	G	G	G	G	G		G	A
16	T	30928	C	C	T		T	T	T		T	C
16	C	30933	T	T	C		C	C	C		C	T
16	G	30941	T	T	G		G	G	G		G	T
16	G	30950	A	A	G		G	G	G		G	A
16	A	31184	T	T	A		A	A	A	A	A	T
16	T	31592	C	C	T		T	T	T	T	T	C
16	A	31993	A	A	T		T	T	T	T	T	A
16	C	32245	C	C	T		T	T	T	T	T	C
16	A	32389	G	G	A		A	A	A	A	A	G
16	C	33322	G	G	C		C	C	C		C	G
16	T	33378	C	C	T		T	T	T	T	T	C
16	a	35569	a	a	G		G	G	G	G	G	A
16	a	35575	a	a	T		T	T	T	T	T	A
16	T	35633	T	T	C		C	C	C	C	C	T
16	T	35733	T	T	C		C	C	C	C	C	T
16	a	36661	a	a	T		T	T	T		T	A
16	C	37784	T	T	C		C	C	C		C	T
16	G	37835	T	T	G		G	G	G		G	T
16	T	38948	A	A	T		T	T	T		T	A
16	T	39160	T	T	G		G	G	G	G	G	T
16	A	40157	A	A	G		G	G	G		G	A
16	A	42680	C	C	A		A	A	A		A	C
16	G	44437	G	G	A		A	A	A	A	A	G
16	C	44604	C	C	A		A	A	A	A	A	C
16	A	83564	T			A	A			A	A	T
17	a	81331	T	T		a	a		a		A	T
17	T	82213		A	T			T	T		T	A
17	C	83228		T	C			C	C	C	C	T
17	t	83691		t	A				A		A	T
17	a	85070		a	T				T		T	A
17	G	85607		A	G				G		G	A
17	A	85847		A	G				G	G	G	A
17	G	86086	G	G	A				A		A	G
17	G	86243		G	A				A	A	A	G
17	A	86256		A	T				T	T	T	A
17	A	86332		A	G				G	G	G	A
17	A	86384	A	A	C				C	C	C	A
17	G	86441		G	A				A	A	A	G
17	A	87416	A	A	T				T	T	T	A
17	T	87553		T	C				C	C	C	T
17	G	87643		G	A				A	A	A	G
17	T	87736		T	A				A	A	A	T
17	T	87741		T	A				A	A	A	T
17	A	88511		T	A				A		A	T
17	C	88582		T	C				C	C	C	T
17	T	89369		T	C				C	C	C	T
17	A	89710		C	A	A		A	A	A	A	C
17	A	91629		A	G	G			G	G	G	A
17	t	93683		t	A				A	A	A	T
17	C	93863		T	C				C	C	C	T
17	t	93928		A	t	t			t	t	T	A
17	T	94097	A	A	T				T	T	T	A
17	T	94451		T	A	A			A	A	A	T
17	C	95952		C	T	T		T	T	T	T	C
17	A	96046		A	G	G		G	G	G	G	A
17	T	96145		G	T	T			T	T	T	G
17	T	96301		A	T	T			T	T	T	A
17	A	96414		G	A				A	A	A	G
17	C	96629		C	A				A		A	C
17	T	96801		A	T				T		T	A
17	t	96849		C	t	t			t	t	T	C
17	G	96938		A	G	G			G		G	A
17	A	97055	A	G	A				A	A	A	G
17	C	97131		C	T				T	T	T	C
17	C	97801		T	C	C			C		C	T
17	t	100770		G	t				t		T	G
17	T	101520		C	T				T	T	T	C
17	C	101528		T	C				C	C	C	T
17	C	101586	C	A	C				C		C	A
17	T	102577		C	T				T	T	T	C
17	C	102615		A	C				C	C	C	A
17	C	102645		T	C				C	C	C	T
17	G	102815		G	A				A	A	A	G
17	G	102824		G	T				T	T	T	G
17	C	103099		T	C				C	C	C	T
17	C	103139		T	C				C	C	C	T
17	G	103154		A	G				G	G	G	A
17	G	103239		G	C				C	C	C	G
17	G	103250		G	C				C	C	C	G
17	A	103282		A	G				G	G	G	A
17	G	103484		T	G				G	G	G	T
17	C	103503		T	C				C	C	C	T
17	T	103542		A	T				T	T	T	A
17	C	103551		T	C				C	C	C	T
17	T	103644		T	A				A	A	A	T
17	C	103675	C	C	A				A	A	A	C
17	T	103741	T	T	C	C			C	C	C	T
17	C	103751	C	C	T	T			T	T	T	C
17	A	103842		G	A				A	A	A	G
17	C	105602		C	T				T	T	T	C
17	G	105937		G	T				T		T	G
17	G	106201		G	T				T	T	T	G
17	A	106232		A	T				T	T	T	A
17	G	106348		A	G				G		G	A
17	A	106436		G	A				A		A	G
17	G	106500		A	G				G		G	A
17	C	106645		T	C				C	C	C	T
17	T	106828		C	T				T	T	T	C
17	T	106888		T	C				C	C	C	T
17	T	106906		T	A				A	A	A	T
17	C	106946		C	A				A	A	A	C
17	G	107088		A	G				G	G	G	A
17	C	107390		G	C				C	C	C	G
17	A	107398		G	A				A	A	A	G
17	T	107413		A	T				T	T	T	A
17	T	107460		A	T				T	T	T	A
17	G	108574		G	A				A	A	A	G
17	C	108658		C	T				T	T	T	C
17	a	108789		a					a	T	T	A
17	A	108954		G					A	A	A	G
17	C	109380		T	C				C	C	C	T
17	G	110727		T	G				G	G	G	T
17	T	110891	T	T	C				C	C	C	T
17	A	111568		T		A			A	A	A	T
17	G	112303		G	A				A	A	A	G
17	C	112316		C	T				T	T	T	C
17	G	112334		G	A				A	A	A	G
17	T	112600		T	C				C	C	C	T
17	C	112664	C	C	T				T	T	T	C
17	T	112723	T	T	A				A	A	A	T
17	A	112779		A	G				G	G	G	A
17	C	112793	C	C	T				T	T	T	C
17	A	112805	A	A	G				G	G	G	A
17	G	112931		T					G		G	T
17	A	113373		A	G				G	G	G	A
17	T	113479		T	C				C	C	C	T
17	C	114666	C	A	C				C		C	A
17	A	114880	G	G					A	A	A	G
17	C	115032	T	T	C				C	C	C	T
17	A	115320	C	C	A				A	A	A	C
17	T	115666	T	T	C				C	C	C	T
17	A	115733	A	A	G	A		G	G	G	G	A
17	C	115927	C	C	T	T			T	T	T	C
17	T	116159	T	A	T				T	T	T	A
17	C	116376		T	C				C	C	C	T
17	T	117058	A	A	T	A			T	T	T	A
17	G	117206	G	G	A				A	A	A	G
17	t	117223	t	t					G	G	G	T
17	t	117396	G	G		t			t	t	T	G
17	T	117549		C					T	T	T	C
17	C	117565	T	T	C				C	C	C	T
17	A	117950	T	T					A	A	A	T
17	T	118335	A	A	T				T	T	T	A
17	t	118829	C	C		t			t	t	T	C
17	A	119760	G	G	A				A	A	A	G
17	C	120177		C	T				T	T	T	C
17	G	120262	A	A		G		G	G	G	G	A
17	C	121352	T	T		C		C	C	C	C	T
17	T	121516	C	C	T	T			T	T	T	C
17	T	121522	C	C	T	T			T	T	T	C
17	G	121529	T	T	G				G	G	G	T
17	C	121606	C	C					A	A	A	C
17	C	121999	C	C		T			T	T	T	C
17	a	122085	G	G					a	a	A	G
17	C	126417	A		C			C		C	C	A
17	C	129644	T		C			C		C	C	T
17	T	129719	T		G	G				G	G	T
17	A	130073	A		G		G			G	G	A
17	A	130851	G		A					A	A	G
17	C	131008	T		C	C				C	C	T
17	t	135900			A					t	A	T
18	C	1786	C	C	T				T	T	T	C
18	G	1898	G	G	T				T	T	T	G
18	a	2074	G	G	a		a		a	a	A	G
18	C	2264		C	T		T		T	T	T	C
18	t	2368		C	t				t	t	T	C
18	c	2430	T	T	c				c	c	C	T
18	G	2790	T	T	G	T	G		G	G	G	T
18	A	2893	G	G	A		A		A	A	A	G
18	A	2970	G	G	A				A	A	A	G
18	C	7001	T	T	C	C	C		C	C	C	T
18	G	7566	A	A	G		G		G	G	G	A
18	C	13300	C	C	T		T		T	T	T	C
18	G	14214	G	G	A		A		A	A	A	G
18	T	14745	C	C	T	T	T		T	T	T	C
18	A	19122	T	T	A		A		A	A	A	T
18	A	20771	T	T	A		A		A	A	A	T
18	G	21555	A	A	G		G		G	G	G	A
18	t	23372		t	A		A		A	A	A	T
18	a	23901		T	a		a		a	a	A	T
18	t	23916		A	t		t		t	t	T	A
18	C	28453		C	T		T		T	T	T	C
18	A	29116		T	A		A		A	A	A	T
18	G	29341		G	T		T		T	T	T	G
18	G	29350		G	A		A		A	A	A	G
18	C	30994		T			C		C	C	C	T
18	T	32953		T		T	C	C	C	C	C	T
18	G	33070		A		G	G		G	G	G	A
18	c	33333		c			T		T	T	T	C
18	A	34115		A	G		G		G	G	G	A
18	a	34488		T	a		a		a	a	A	T
18	G	48080		A			G		G	G	G	A
18	T	48702		C			T		T	T	T	C
18	G	50539		G			A		A	A	A	G
18	T	51463		C			T		T	T	T	C
18	T	52928		T			C		C	C	C	T
18	A	53973		A			G		G	G	G	A
18	T	54031		T			C		C	C	C	T
18	T	56130		C			T		T		T	C
18	T	56926		T			C		C	C	C	T
18	A	60038		A			C		C	C	C	A
18	C	60442		T			C		C	C	C	T
18	t	60935		A			t		t		T	A
18	G	62109		G			A		A		A	G
18	T	64163		A		T	T	T	T	T	T	A
18	C	64383		C			T		T		T	C
18	T	66932		T			C				C	T
18	C	67587		C			T	T			T	C
18	T	68091		C		T	T		T		T	C
18	T	68278		C			T		T		T	C
18	A	68485		G			A				A	G
18	t	81674		t	t		C		C		C	T
18	T	81712		T			C		C		C	T
18	a	81917		a			G		a		G	A
18	C	82018	T	T			C		C		C	T
18	G	82047	T	T			G	G	G		G	T
18	T	82157		T			C		C		C	T
18	A	82314		G			A		A		A	G
18	G	83801		A			G	G	G		G	A
18	G	84093		A			G	G	G		G	A
18	G	84411	A	A			G		G		G	A
18	A	85025		C			A		A		A	C
18	T	86102		T			C		C		C	T
18	G	90654		A			G		G	G	G	A
18	T	93210		T			A		A	A	A	T
18	C	93528		C			T		T	C	T	C
18	C	93791		T			C	C	C	C	C	T
18	T	94172		C			T	T	T	T	T	C
18	c	94665		T			c	c	c	c	C	T
18	a	94711		G			a		a		A	G
18	G	98752		A		G	G		G	G	G	A
18	C	100277		T		C	C		C	C	C	T
18	G	100327		A		G	G		G	G	G	A
18	C	105469		C		T	T		T	T	T	C
18	C	109906		T		C	C		C	C	C	T
18	A	109915		T		A	A		A	A	A	T
18	G	110257		G		T	T		T	T	T	G
18	A	110264		A		C	C		C	C	C	A
18	a	121826		T		a	a		a	a	A	T
20	G	1032		A	G			G	G	G	G	A
20	G	1175		A	G			G	G	G	G	A
20	T	35860	T	T					C	C	C	T
20	C	43149	C	C		G	G		G	G	G	C
20	t	43861	C	C						t	T	C
20	t	44254	t	t			A		A	A	A	T
20	g	45736	A	A					g	g	G	A
20	G	46544	A	A					G	G	G	A
20	A	84838		T	A	A	A	A		A	A	T
20	G	90623		A	G	G	G	G	G	G	G	A
20	t	131408	t		A		A		A	A	A	T
21	t	1009			A	t	t		A	A	A	T
21	A	1482					T		A	T	T	A
21	G	1941			A		A		A	A	A	--
21	T	3091			A		T	A	A	A	A	T
21	T	4352			C			C	C	C	C	--
21	A	4391			G			G	G	G	G	--
21	A	4436			T		A	T	T	T	T	A
21	G	5488			A		A	A	A	A	A	--
21	A	5653			G		G	G	G	G	G	--
21	C	5659			T		T	T	T	T	T	--
21	G	6700			T		T	T	T	T	T	--
21	a	30822	C	C	a	a		a		a	A	C
21	c	30925	A	A	c	c		c	c	c	C	A
21	T	31776	C	C	T			T	T	T	T	C
21	T	36001	C	C	T			T	T	T	T	C
21	C	36509	T	T	C			C	C	C	C	T
21	T	46318	T	T	C			C			C	T
21	A	47699	T	T	A		A	A	A	A	A	T
21	C	50182	T		C			C			C	T
21	C	71201		T	C	C	C		C		C	T
21	T	73552		C	T	T				T	T	C
21	C	73570		A	C	C				C	C	A
22	G	11238		G	A	A			A		A	G
22	a	21942		a	T	T			T		T	A
24	A	114088		G				A	A	A	A	G
24	T	115640		C	T			T	T	T	T	C
24	T	115737			T	T		G	G	G	T	G
25	T	2613		A			T	T		T	T	A
25	G	10316				A	A			A	A	--
25	a	11959			G	G	G			G	G	--
25	A	12189		G	A	A	A			A	A	G
25	G	12397				A	A			A	A	--
25	T	12530				C	C			C	C	--
25	A	13428		A		G	G			G	G	A
25	G	13458		G		A	A			A	A	G
25	G	16356				A	A			A	A	--
25	t	16688	t	C		t	t			t	T	C
25	T	17292				C	C			C	C	--
25	G	23748	G	G	A		A	A	A	A	A	G
25	G	23776	G	G	C		C	C	C	C	C	G
25	G	24711	G	G	A		A	A	A	A	A	G
25	T	25685	C	C	T		T	T	T	T	T	C
25	G	26198	A	A	G		G	G	G	G	G	A
25	C	26609	C	C	A		A	A	A	A	A	C
25	c	26952	c	c	T		T	T	T	T	T	C
25	C	30409	C	C	T		T		T	T	T	C
25	C	30416	C	C	T		T		T	T	T	C
25	A	31284	G	G	A		A		A	A	A	G
25	A	31800	G	G	A	A	A	A	A	A	A	G
25	a	32467	G	G	a	a	a		a	a	A	G
25	G	32945	G	G	A		A		A	A	A	G
25	A	33352	T	T	A	A	A	A	A	A	A	T
25	A	34618	A	A	G	G	G		G	G	G	A
25	T	34686	C	C	T		T		T	T	T	C
25	A	35302	T	T	A	A	A		A	A	A	T
25	A	36981	T	T	A	A	A		A	A	A	T
25	T	41128	C	C	T	C	T		T	T	T	C
25	A	41295	T	T	A		A		A	A	A	T
25	T	41307	T	T	A		A		A	A	A	T
25	c	41440	T	T	c		c		c	c	C	T
25	T	41783	C	C	T	C	T		T	T	T	C
25	A	42973	A	A	T	T			A	T	T	A
25	C	43279	A	A	C	C	C		C	C	C	A
25	G	43385	A	A	G	G	G		G	G	G	A
25	C	43511	T	T	C	C	C		C	C	C	T
25	A	43638	G	G	A	A	A		A	A	A	G
25	t	43770		A	t	t	t		t	t	T	A
25	A	44016	A	A	G	G	G		G	G	G	A
25	A	44196	A	A	G	G	G		G	G	G	A
25	C	44211	C	C	T	T	T		T	T	T	C
25	C	44229	C	C	A	A	A		A	A	A	C
25	C	44888	C	C	T	T	T		T	T	T	C
25	t	45688		A	t	t	t		t	t	T	A
25	T	45736	A	A	T	T	T		T	T	T	A
25	C	45757	A	A	C	C	C		C	C	C	A
25	G	45826	A	A	G	G	G		G	G	G	A
25	G	46078	T	T	G		G		G	G	G	T
25	A	46161	A	A			A			G	G	A
25	T	47549	T	T	C		C		C	C	C	T
25	T	47639	T	T	C	C	C		C	C	C	T
25	A	47717	G	G	A	A	A		A	A	A	G
25	A	48014	T	T	A	A	A		A	A	A	T
25	T	48072	C	C	T	T	T		T	T	T	C
25	C	48079	T	T	C	C	C		C	C	C	T
25	G	48142	A	A	G	G	G		G	G	G	A
25	C	48307	T	T	C	C	C		C	C	C	T
25	a	48517	a	a	T	T			T	T	T	A
25	A	49359	G	G	A	A	A	A	A	A	A	G
25	C	50044	A	A	C	C			C	C	C	A
25	A	50188	A	A	G	G	A		G	G	G	A
25	A	50542	G	G	A	A			A	A	A	G
25	t	50665	C	C	t		t		t	t	T	C
25	T	52021	T	T	A	A			T	A	A	T
25	a	52337	a	a	G	G			G	G	G	A
25	G	52499	G	G	A	A			A	A	A	G
25	A	52932	T	T	A	A			A	A	A	T
25	A	53315	A	A	G	G			G	G	G	A
25	t	53390	C	C	t	t			t	t	T	C
25	A	53617	G	G	A	A			A	A	A	G
25	C	53646	T	T	C	C			C	C	C	T
25	T	53760	T	T	C	C			C	C	C	T
25	A	53912	A	A	C	C			C	C	C	A
25	A	54651	A	A	G				G	G	G	A
25	G	54895	G	G	A	A				A	A	G
25	A	55341	A	A	G	G				G	G	A
25	A	55377	A	A	T	T				T	T	A
25	A	58880	A	A	T	T		T		T	T	A
25	T	59761	T	T	A	A		A	A	A	A	T
25	G	63592	A	A	G	G		G		G	G	A
25	a	64328		G		a				a	A	G
25	t	64961				C		C		C	C	--
25	G	66437	G			T		T		T	T	G
25	t	76186	t		A	A		A		A	A	T
25	C	95933	C	C	T	T		T		T	T	C
25	C	121441		C				T	T	T	T	C
25	C	123174		T					C	C	C	T
25	G	123758		G				A	A	A	A	G
25	G	124170	G	A				G	G	G	G	A
25	A	124462		A				G	G	G	G	A
25	A	124595		G					A	A	A	G
25	G	124646		A					G	G	G	A
25	c	128750		T					c	c	C	T
26	A	11354			G				G		G	--
26	A	16239			G				G		G	--
26	C	16327			T		T		T		T	--
26	t	16387			A		A		A		A	--
26	T	17437			A		A		A		A	--
26	A	19495			G		G		G		G	--
26	T	19849	C		T		T	T	T		T	C
26	T	20188	T		A		A	A	A		A	T
26	t	44815			A			A	A		A	--
26	G	49914	G	G		A	A	A	A	A	A	G
26	G	51962	A	A		G	G	G	G		G	A
26	G	53234	A		G	G		G	G		G	A
26	G	56569	T	T	G	G		G	G		G	T
26	A	57980		A		T		T	T		T	A
26	A	58225	A	A	T	T		T	T		T	A
26	T	59741	C	C	T	T			T		T	C
26	C	60096	T	T	C	C		C	C		C	T
26	A	60451	G	G	A	A			A		A	G
26	A	62028	G	G	A	A		A	A		A	G
26	A	62308		A	G	G		G	G		G	A
26	a	66043	a	a	T		a		T		T	A
26	A	67143	A	A	G	G		G	G		G	A
26	T	67698	T	T	C			C	C		C	T
26	T	67962	C	C	T	T			T		T	C
26	T	74552		T	C	C			C		C	T
26	T	74659		T	A	A		A	A		A	T
26	G	76885		A	G	G			G		G	A
26	g	78204		g	g	A			A		A	G
26	t	78805		t	A				A		A	T
26	T	79488		T	C	C			C		C	T
26	A	86140		G	A				A	A	A	G
26	A	89223			T			T	T	T	T	--
26	a	91320						T	T	T	T	--
26	t	91566						C	C	C	C	--
26	g	91638			A			A	A	A	A	--
26	T	93505	C					T	T	T	T	C
26	T	93512	C					T	T	T	T	C
26	G	94104						A	A	A	A	--
26	A	94117						G	G	G	G	--
26	G	133971	G	G	G	A	A	G	G	G	G	A
26	C	133981	C	C	C	T	T	C	C	C	C	T
26	C	133991	C	C	C	T	T	C	C	C	C	T
27	t	7515		t	G	G	G		G		G	T
27	T	7547		T	A	A	A		A		A	T
27	A	7577		A	T	T	T		T		T	A
27	T	7781	T	G	T	T	T	T	T		T	G
27	G	8587	G	T	G	G	G	G	G		G	T
27	T	9021	T	T	C	C	C	C	C		C	T
27	A	10396	G	G	A	A	A	A	A		A	G
27	A	11209		A	G		G	G	G		G	A
27	T	11623	C	C	T		T		T		T	C
27	G	11638	A	A	G		G		G		G	A
27	T	12603		C	T		T		T		T	C
27	C	12971		T	C		C		C	C	C	T
27	G	14418		A	G		G		G		G	A
27	T	16623		C	T		T	T	T		T	C
27	A	16990		A	G		G		G		G	A
27	G	19525	A	A	G		A	G	G		G	A
27	C	63794			T		T	T		T	T	--
27	A	63822			G		G	G		G	G	--
27	A	63838			T		T	T		T	T	--
27	T	63984		T	A		A	A		A	A	T
27	G	64026			A		A	A			A	--
27	A	64412			G		G	G		G	G	--
27	T	64513			C		C	C		C	C	--
27	A	64580			G		G	G		G	G	--
27	a	64603			C		C	C		C	C	--
27	G	68041		A		G		G		G	G	A
27	A	68623		A		T		T	T	T	T	A
27	G	68892				A		A	A	A	A	--
27	C	68915				T		T	T	T	T	--
27	C	68961		C				A	A	A	A	C
27	t	69012		C		t		t	t	t	T	C
27	a	69059		G		a		a			A	G
27	A	69105		G		A		A	A	A	A	G
27	C	73017		C		T		T	T	T	T	C
27	T	73094		C		T		T	T	T	T	C
27	T	73133		C				T	T	T	T	C
27	T	73252						C	C	C	C	--
27	C	73270						T	T	T	T	--
27	G	73340		G				T	T	T	T	G
27	A	73438		A		G		G	G	G	G	A
27	G	73481		G		A		A	A	A	A	G
27	G	73576		G		A		A	G	A	A	G
27	A	73777		T				A	A	A	A	T
27	G	74008		G				C	C	C	C	G
27	G	74455		T				G	G	G	G	T
27	A	74896		A				T	T	T	T	A
27	G	74944		G				T	T	T	T	G
27	c	75184		A				c			C	A
27	a	75201		C				a			A	C
27	G	75284						T		T	T	--
27	C	76302		T					C	C	C	T
27	A	77575		A				G	G	G	G	A
27	T	77610		T				A		A	A	T
27	A	77624		A				G		G	G	A
27	T	77745		C				T		T	T	C
27	T	78211		T				C			C	T
27	C	78861		T		C				C	C	T
27	T	78924		A				T	T	T	T	A
27	A	79092		A				G	G	G	G	A
27	G	79161		A				G	G	G	G	A
27	G	80416		A	G	G		G		G	G	A
27	C	80443		T	C			C		C	C	T
27	C	82292		C	T				T	T	T	C
27	T	82406		C	T				T	T	T	C
27	T	82412		A	T				T	T	T	A
27	C	82512		T	C				C	C	C	T
27	A	82894		C					A	A	A	C
27	T	83061		T	G				G	G	G	T
27	G	83084		G	A			G		A	A	G
27	C	83392		T	C				C	C	C	T
27	G	83461		A	G				G	G	G	A
27	G	85084		A	G			G	G	G	G	A
27	C	85181		T	C	C		C	C	C	C	T
27	T	85300		T	C	C				C	C	T
27	A	85580		G	A				A	A	A	G
27	C	85886		T	C			C	C	C	C	T
27	T	85957		A	T			T	T	T	T	A
27	C	86026		T	C				C	C	C	T
27	C	86154		T	C	C			C	C	C	T
27	G	86541		A	G	G			G	G	G	A
27	C	86548		T	C	C			C	C	C	T
27	G	86695		G	A	A			A	A	A	G
27	C	86778		C	T	T			T	T	T	C
27	A	86879		A	G					G	G	A
27	C	87766			T				T	T	T	--
27	G	87842				A				A	A	--
27	G	88078		G	T				T	T	T	G
27	T	88228		A	T				T	T	T	A
27	G	88276		A	G	G			G	G	G	A
27	G	88321		C	G	G			G	G	G	C
27	A	88357		G	A	A			A	A	A	G
27	A	88596		A	G				G	G	G	A
27	C	88655		C	T				T	T	T	C
27	C	88719			T				T	T	T	--
27	C	88788			T					T	T	--
27	T	88793			C					C	C	--
27	t	88850			A				A	A	A	--
27	T	88907			C	C			C	C	C	--
27	T	88972			C	C			C	C	C	--
27	C	90346			T	T			T	T	T	--
27	A	90364			G	G			G	G	G	--
27	T	90424			C	C			C	C	C	--
27	T	90443			G	G			G	G	G	--
27	T	90494	T		C				C	C	C	T
27	C	90532	C	C	A	A			A	A	A	C
27	T	90820		C	T	T			T	T	T	C
27	A	90865		T	A	A			A	A	A	T
27	G	90880		T	G	G			G	G	G	T
27	T	91331		G	T				T	T	T	G
27	C	91409	C		T	T				T	T	C
27	G	93324		G	A	A		A	A	A	A	G
27	G	93402		A	G	G			G	G	G	A
27	T	93492		C	T	T			T	T	T	C
27	a	93724			T	T			T	T	T	--
27	T	95185		C	T	T			T	T	T	C
27	t	95468			C	C		C	C	C	C	--
27	A	95741		G	A	A		A	A	A	A	G
27	T	95887		C	T	T			T	T	T	C
27	T	95892		G	T	T		T	T	T	T	G
27	C	96866			T	T		T	T	T	T	--
27	C	97082			A	A			A	A	A	--
27	A	97247		C	A	A			A	A	A	C
27	T	97501			A	A			A	A	A	--
27	C	97580		A	C	C			C	C	C	A
27	T	97618		G	T	T			T	T	T	G
27	G	97815			A	A		A		A	A	--
27	G	97824			A	A		A		A	A	--
27	G	98424		A	G	G			G	G	G	A
27	G	99405			A	A		A		A	A	--
27	C	99435			T	T		T		T	T	--
27	T	99454			A	A		A		A	A	--
27	G	100347			T	T		T		T	T	--
27	G	100381			A	A		A		A	A	--
27	G	100638			A	A		A	A	A	A	--
27	C	102306			A	A			A	A	A	--
27	C	102329			T	T			T	T	T	--
27	A	102355			C	C			C	C	C	--
27	A	103606			G	G		A		G	G	A
27	T	114161			A	A		A	A	A	A	--
27	T	114258			G	G		G	G	G	G	--
27	T	116100			C	C		C	C	C	C	--
27	t	117948			C	C		C	C	C	C	--
27	T	135141			C	T			C		C	T
27	A	143199			G					A	G	A
27	g	160942		A	A		g				G	A
27	T	161961					A	T	A		A	T
29	g	12430		A		g			g		G	A
29	T	26908		T		C	C	C	C		C	T
29	G	31535		A		G	G	G	G	G	G	A
29	A	78937	A	A			G	G	G	G	G	A
29	c	105060						T		T	T	--
29	t	105105					A	A	A	A	A	--
29	C	105308		T			C	C	C	C	C	T
29	A	105784		G			A	A	A	A	A	G
29	A	106269		A			T	T	T	T	T	A
29	G	109083		A			G	G	G	G	G	A
29	C	109112		T			C	C		C	C	T
29	C	109122		T			C	C		C	C	T
29	A	109907						G	G	G	G	--
29	A	109917						T	T	T	T	--
29	G	110028		G				A	A	A	A	G
29	T	110260						A	A	A	A	--
29	A	110788		A				C	C	C	C	A
29	A	110801		A				G	G	G	G	A
29	C	113073		C				T	T	T	T	C
29	A	113110		A				G	G	G	G	A
29	A	116781		A				T	T	T	T	A
29	G	117981		T				G	G	G	G	T
29	C	118868		C				T	T	T	T	C
29	a	119398						T		T	T	--
29	C	119637		C				T		T	T	C
29	C	119674		C				T		T	T	C
29	T	134318	T	T			A	A		A	A	T
29	G	134611		T			G	G		G	G	T
29	C	135127	T				C	C		C	C	T
29	C	135152	T				C	C		C	C	T
29	T	135191	C				T	T		T	T	C
29	G	141999					A			A	A	--
29	T	142005					A			A	A	--
29	C	142131	T				C			C	C	T
29	T	143716	C	C			T			T	T	C
29	G	143905	G	G			T	T		T	T	G
29	T	144579	T				G			G	G	T
29	C	145136	C				A			A	A	C
29	G	145178	G				A			A	A	G
29	t	148056					C	C		C	C	--
29	t	148302	A				t	t		t	T	A
29	a	149969	G	G			a	a	a	a	A	G
29	C	150350	A	A			C	C	C	C	C	A
29	C	154531	G				C	C		C	C	G
29	a	154548	T				a	a		a	A	T
29	G	154720	A				G	G	G	G	G	A
29	G	162703	G			A	A	A	A	A	A	G
30	c	4058		c	T	T	T	T		T	T	C
30	A	88402				T	T			T	T	--
30	C	90376				C	T		T	T	T	C
30	A	94258					G			G	G	--
30	G	94380					C			C	C	--
30	A	97350	G				A		A	A	A	G
30	C	98001	C				T		T	T	T	C
30	T	98052	T				C		C	C	C	T
30	A	98142	T				A		A	A	A	T
30	A	98236	A				G		G	G	G	A
30	C	98735					T			T	T	--
30	A	100794			G	G	G		G	G	G	--
30	T	104849			C	C	C	C	C	C	C	--
30	G	109331			T		T			T	T	--
30	a	114590			T		T		a	T	T	A
31	C	66706	C	A	C		C	C	C		C	A
31	T	66731	T	C	T		T	T	T	T	T	C
31	A	100775		A	G	G	G		G	G	G	A
31	G	103347			A	A	A		A	A	A	--
32	c	8685	c		T			T	T	T	T	C
32	A	11877	T	T	A			A	A	A	A	T
32	T	14300	C		T	T		T	T	T	T	C
32	G	30615	A	A	G					G	G	A
32	g	39392	g	g				g	A	A	A	G
32	A	40852	T	T					A	A	A	T
32	A	41295	G	G	A				A	A	A	G
32	T	41365	T	T	C					C	C	T
32	C	41374	C	C	T					T	T	C
32	C	41623	T	T	C					C	C	T
32	T	41712	C	C	T				T	T	T	C
32	G	41809	G	G	A				A	A	A	G
32	C	41885	C	C	T				T	T	T	C
32	G	41914	G	G	A				A	A	A	G
32	A	46029	G	G	A				A	A	A	G
32	A	46042	T	T	A				A	A	A	T
32	G	46304	G	G					A	A	A	G
32	G	46328	G	G					A	A	A	G
32	G	46534	G	G	A				A	A	A	G
32	C	46613	C	C	T				T	T	T	C
32	T	46913	A	A					T	T	T	A
32	G	47044	G	G	A				A	A	A	G
32	A	47573		G					A		A	G
32	G	47641	A	A					G	G	G	A
32	G	48092	A	A					G	G	G	A
32	G	48174		G					A	A	A	G
32	c	49133		T							--	T
32	g	49141		A							--	A
32	G	49180		A							--	A
32	t	49438		t						C	C	T
32	A	49454		A						G	G	A
32	T	49731	G	G					T	T	T	G
32	C	49755	T	T					C	C	C	T
32	T	49801	A	A					T	T	T	A
32	G	50254	A	A	G					G	G	A
32	C	50388	C	C	A				C		A	C
32	A	50413	A	A	T						T	A
32	C	50504	C	C	C				T		T	C
32	T	50655		C							--	C
32	t	53341		t					A	t	A	T
32	A	62935		A						G	G	A
32	a	65922		a			T			T	T	A
33	A	7825			G	G	G		G	G	G	--
33	C	11702	C		T		T	T	T	T	T	C
33	A	19579	A		G	G	G	G	G	G	G	A
33	c	20366			A	A	A	A	A	A	A	--
33	G	40682	G		A	A	A		A	A	A	G
33	T	56215	C		T	T	T	T	T	T	T	C
33	G	56379	T		G		G		G	G	G	T
33	G	76664			T		T	T	T	T	T	--
34	a	68563	a	T	a	a	a	a			A	T
34	T	71037		C	T	T	T	T			T	C
34	C	76235	C	C	T		T	T		T	T	C
34	t	76278	t	t	A		A	A	A		A	T
34	G	80350		G	T		T	T	T	T	T	G
34	C	81167	C	C	T		T	T		T	T	C
34	c	81481	c	c	A		A	A	A	A	A	C
34	T	84208		A	T		T	T	T		T	A
34	T	87888		C	T	T	T	T	T	T	T	C
34	T	88397		A	T		T	T	T	T	T	A
34	T	88983		A	T		T	T		T	T	A
34	T	89727		C	T	T	T	T	T	T	T	C
34	T	89858		C	T		T	T		T	T	C
34	T	92924		T	C		C	C	C	C	C	T
34	G	100881	G	A	G		G	G	G	G	G	A
34	G	101960		A	G		G	G		G	G	A
34	a	102063		a	G		G			G	G	A
34	A	103745		G	A		A	A	A	A	A	G
34	G	103895		A	G		G	G		G	G	A
34	G	104290	G	A	G		G	G	G	G	G	A
34	t	104315	C	C	t		t	t	t	t	T	C
34	C	104411		T	C		C	C		C	C	T
34	A	109764		C	A	A	A	A	A	A	A	C
34	C	111919		C	T	T	T	T	T	T	T	C
34	A	113678		G	A		A		A	A	A	G
34	C	113717		T	C	C	C	C	C	C	C	T
34	G	114193		A	G	G	G		G	G	G	A
34	A	118660		G	A			A	A	A	A	G
34	a	119761	a	a	G	G	G	G	G	G	G	A
34	C	120966		T	C	C		C	C	C	C	T
34	t	121124		A	t	t		t	t	t	T	A
34	T	124533		T	C	C		C	C	C	C	T
35	T	25749		A	T		T		T		T	A
35	C	41542		C	T		T			T	T	C
35	t	45242		t	A		t		t		T	A
35	T	84630		T	A	A		A		A	A	T
36	A	9054		G	A					A	A	G
36	T	12780		C	T		T			T	T	C
36	T	13693		C	T	T	T			T	T	C
36	G	14849		A	G					G	G	A
36	T	19934		T	C	C				C	C	T
36	T	45612		T	C	C	C				C	T
36	G	47633		G	T	T	T				T	G
36	G	48166	A	A	G	G	G		G		G	A
36	C	67308		T	C		C		C	C	C	T
36	C	67873		A	C		C		C	C	C	A
36	T	68621		G	T		T		T	T	T	G
36	T	68824		T	A		A		A		A	T
36	T	68839		T	C		C		C		C	T
36	T	69518		T	A		A		A		A	T
36	A	69823		A	T		T				T	A
36	T	69833		T	C		C				C	T
36	A	70461		A	C		C		C	C	C	A
36	a	76550			T		T		T		T	--
36	C	99735			T		T				T	--
36	a	99947			C		a		a		A	C
36	t	109497		A	t		t				T	A
37	T	39983	T	T	C	C		C	C	C	C	T
37	a	67599	T	T	a			a	a		A	T
37	C	70393	A	A	C			C	C		C	A
37	a	70537	a	a	T			T	T		T	A
37	C	72371	T	T	C			C	C		C	T
37	c	72426	T	T	c			c	c		C	T
37	G	72455	A	A	G			G	G		G	A
37	A	73070	T	T	A	A		A	A		A	T
37	a	73473	T	T	a	a		a	a		A	T
37	T	74301	C	C	T	T		T	T		T	C
37	G	74311	A	A	G	G		G	G		G	A
37	A	75604	G	G	A	A			A		A	G
37	A	75640	T	T	A	A		A	A		A	T
37	G	75647	A	A	G	G		G	G		G	A
37	G	75717	A	A	G	G		G	G		G	A
37	A	75739	G	G	A	A		A	A		A	G
37	C	76633	C	C	T	T			T	T	T	C
37	G	76670	G	G	T	T		T	T	T	T	G
37	C	76935	T	T	C	C		C	C		C	T
37	T	77038	A	A					T		T	A
37	T	77059	C	C	T				T		T	C
37	G	77139	A	A	G	G			G		G	A
37	C	77204	T	T	C	C			C		C	T
37	C	77242	T	T	C	C			C		C	T
37	a	79121	a	a	a				T	a	T	A
37	a	79504	a						T		T	A
37	a	80675	a	a	C	C			C		C	A
37	G	95678	G	G	A	A			A		A	G
37	t	97295	t	t	C		t		C		C	T
37	T	100801	T	T	C						C	T
37	T	100812	T	T	C						C	T
37	T	100823	T	T	C						C	T
37	C	100846	C	C	T				T		T	C
37	T	100866	T	T	C				C		C	T
37	A	100882	A	A	G				G		G	A
37	T	100904	T	T	C				C		C	T
37	T	101127	T	T	C				C		C	T
37	t	101267	A								--	A
37	a	101293	G								--	G
37	G	101362	G		A						A	G
37	C	101371	C		T						T	C
37	t	101393	t		C				C		C	T
37	A	101436	A		A				G		G	A
37	G	102659	A	A	G				G		G	A
37	C	102745	T	T	C		T		C	C	C	T
37	G	102869	A	A	G					G	G	A
37	G	102983	A	A	G		G			G	G	A
37	G	102990	A	A	G					G	G	A
37	A	103130	G	A	A					A	A	G
37	A	103169	G	A	A				A	A	A	G
37	G	103184	A	G	G				G	G	G	A
37	C	103218	T	C	C				C	C	C	T
37	A	103439		A	G					G	G	A
38	t	104177				A		A		t	A	T
38	G	110770				A		A		A	A	--
38	a	117330				G				G	G	--
38	A	117511				G				G	G	--
38	C	118583	C			A					A	C
38	A	121596	A			G		G	G	G	G	A
38	G	121616	G			A		A	A	A	A	G
38	C	122845	C			T		T	T	T	T	C
38	C	122851	C			A		A	A	A	A	C
38	A	122935	C			A		A		A	A	C
38	A	123049	A			G				G	G	A
38	G	123065	G			A				A	A	G
38	G	123090	G			A		A		A	A	G
38	C	123210	C			T		T		T	T	C
38	G	123235	G			T		T		T	T	G
38	G	123406	G			A		A		A	A	G
38	G	123445	G			A		A		A	A	G
38	T	123521	C			T		T		T	T	C
38	T	123536	C			T		T		T	T	C
38	T	123673	C			T		T	T	T	T	C
38	G	123835	G			A		A		A	A	G
38	C	123845	C			T		T		T	T	C
38	G	123932	G			A		A		A	A	G
38	A	123937				G		G		G	G	--
38	T	123966	T			C		C		C	C	T
38	A	124004	A			C		C		C	C	A
38	A	124030	A			C		C		C	C	A
38	C	124051	C			T		T		T	T	C
38	T	124085	T			C		C		C	C	T
38	C	124110	C			T		T		T	T	C
38	T	124136	T			C		C		C	C	T
38	A	124370	G			A		A		A	A	G
38	G	124439	G			A		A		A	A	G
38	A	124539				G		G		G	G	--
38	C	124827	C			T		T		T	T	C
38	A	125016	C			A		A		A	A	C
38	G	125285	A			G		G	G	G	G	A
38	T	125847				A		A		A	A	--
38	A	128754	A			G		G		G	G	A
38	G	128884	T			G		G		G	G	T
38	A	130983				G		G		G	G	--
38	A	131238	T			A		A	A	A	A	T
38	C	131517	A			C		C		C	C	A
38	A	131870	G			A		A	A	A	A	G
39	t	11147		t				C		C	C	T
39	A	19807		G				A		A	A	G
39	T	25939		C				T		T	T	C
39	T	29067	T	T			A	A		A	A	T
39	T	30390	A	A			T	T		T	T	A
39	G	34099	G	G			A	A		A	A	G
39	C	34115	C	C			T	T		T	T	C
39	A	44067	A	A	C			C		C	C	A
39	G	44075	G	G	A			A		A	A	G
39	A	44111	A	A			G	G		G	G	A
39	G	46051	G	G	A			A		A	A	G
39	A	46122	T	T	A					A	A	T
39	T	46494	C	C	T			T	T	T	T	C
39	T	46648	T	T	C			C	C	C	C	T
39	T	46661	T	T	C			C	T	C	C	T
39	A	46815	T	T	A			A		A	A	T
39	C	47232	C	C	T		T	T	T	T	T	C
39	t	47568	t	t						A	A	T
39	A	48409	T	T	A		A	A	A	A	A	T
39	T	48673	T	T	C		C	C		C	C	T
39	T	49945	C	C	T		T	T	T	T	T	C
39	A	50724	C	C	A		A	A		A	A	C
39	A	51388	T	T	A		A	A		A	A	T
39	A	51407	T	T	A		A	A		A	A	T
39	t	53373	t	t	A		A	A	t	A	A	T
39	g	53817	A	A	g		g	g		g	G	A
39	T	53892	T	T	C			C	C	C	C	T
39	a	54071	T	T	a	a	a	a		a	A	T
39	C	54282	C	C	A			A	A	A	A	C
39	C	54344	C	C	T	T		T		T	T	C
39	A	55853	A	A	G	G	G	G		G	G	A
39	T	61594	C	C	T	T	T	T		T	T	C
39	G	61932	A	A	G	G	G	G		G	G	A
39	G	62282	A	A	G	G		G		G	G	A
39	a	62422	a	a	T	T		T		T	T	A
39	A	62569	T	T	A	A	A	A		A	A	T
39	C	62822	T	T	C	C	C	C		C	C	T
39	G	63162	A	A	G	G	G	G		G	G	A
39	A	63326	A	A	G	G	G	G		G	G	A
39	A	63719	C	C	A	A	A	A		A	A	C
39	t	77794	A	A	t	t	t	t		t	T	A
39	a	96104		a	T	T	T		T	T	T	A
39	C	96244		G	C	C	C		C	C	C	G
39	A	96991		A	T	T	T	T	T	T	T	A
39	A	97078		A	G	G	G		G	G	G	A
39	C	97177		C		G	G		G	G	G	C
39	C	97683		T	C	C	C		T	C	C	T
39	T	98336		A	T	T	T		T	T	T	A
39	C	99342		T	C	C	C		C	C	C	T
39	T	100694		T	T	C	C		C	C	C	T
41	T	4114	C	T	T	T	T		T	T	T	C
41	G	6411	T		G		G			G	G	T
41	G	8574	G				A		A	A	A	G
41	G	47307		G	T		T	T	T	T	T	G
41	C	47414		T	C	C	C	C	C	C	C	T
41	C	47740		C	T	T	T	T	T	T	T	C
41	c	47936	A	A		c	c	c	c	c	C	A
41	A	48040		G		A	A	A	A	A	A	G
41	T	49888		C	T	T	T	T	T	T	T	C
41	A	50607		A		T	T	T	T	T	T	A
41	t	52005	A	A	t	t	t	t	t	t	T	A
41	C	53264	C	C	T	T	T	T	T	T	T	C
41	T	53289	T	T		C	C	C	C	C	C	T
41	C	53370	T	T		C	C	C	C	C	C	T
41	G	53547		T		G	G	G	G	G	G	T
41	A	54309		G	A	A	A	A	A	A	A	G
41	C	54361		A	C	C	C	C	C	C	C	A
41	A	54415	C	C	A	A	A	A	A	A	A	C
41	T	54425	T	G	T	T	T	T	T	T	T	G
41	G	54436	T	T	G	G	G	G	G	G	G	T
41	a	54491		T	a	a	a	a	a	a	A	T
41	A	54675		A		T	T	T	T	T	T	A
41	T	54684		T		C	C	C	C	C	C	T
41	A	54719		A	G	G	G	G	G	G	G	A
41	G	54733		G	A	A	A	A	A	A	A	G
41	T	54744		T	C	C	C	C	C	C	C	T
41	A	54846	A	A	T	T	T	T	T	T	T	A
41	C	54936		T		C	C	C	C	C	C	T
41	G	54976		A		G	G	G	G	G	G	A
41	G	54981		A		G	G	G	G	G	G	A
41	C	55165		A	C	C	C	C	C	C	C	A
41	G	55172		T	G	G	G	G	G	G	G	T
41	C	55191		T	C	C	C	C	C	C	C	T
41	G	55582		T	G	G	G	G	G	G	G	T
41	C	56129	T	T	C	C	C	C	C	C	C	T
41	C	56155	A	A	C	C	C	C	C	C	C	A
41	T	120956			C				C	C	C	--
41	T	142380			A	A				A	A	--
41	g	174115	A		g			g		g	G	A
41	G	174404	G		T	T		T		T	T	G
42	t	85077		C	t					t	T	C
42	C	85598		T	C					C	C	T
42	T	85690		C	T					T	T	C
42	G	85761		A	G					G	G	A
42	C	85768		T	C					C	C	T
42	T	85923		C	T					T	T	C
42	a	85957		T	a				a	a	A	T
42	G	97015		G	A					A	A	G
42	T	108704		T	C	C		C	C		C	T
42	A	109667		G	A	A		A	A		A	G
44	G	2790							A	A	A	--
44	T	8251	T							A	A	T
44	t	14195				A					A	--
44	G	17935				T				T	T	--
44	T	18538								A	A	--
44	t	21858								C	C	--
44	C	22043	T							C	C	T
44	G	22749								A	A	--
44	g	28662				A		A		A	A	--
44	t	28696				C		C		C	C	--
44	t	30335								C	C	--
44	A	31793								T	T	--
44	C	31798					C			T	C	T
44	a	32357	C							a	A	C
44	a	32374	G							a	A	G
46	T	3398			C		C	C		C	C	--
46	G	17294			G	A		G	A	G	G	A
46	C	17312			C	T		C	T	C	C	T
46	C	17363			C	C		C	T	C	C	T
46	G	17787			A			A		A	A	--
46	T	18122			C	C		C		C	C	--
46	C	18244			T	C		T		T	T	C
46	A	24745			G		G	G	G	G	G	--
46	G	24931			A		A	A	A	A	A	--
46	T	53386			A			A	A	A	A	--
46	c	87652			A			A	A	A	A	--
46	A	89117			T	T		T	T	T	T	--
46	C	131362		T	C		C	C	C		C	T
46	T	131599		C			T	T	T	T	T	C
46	G	132258		T			G	G	G	G	G	T
46	T	132495		C			T	T	T	T	T	C
46	T	132508		C			T	T	T		T	C
46	A	135129		A			T	T	T		T	A
46	G	161805	A		G		G		G		G	A
46	T	161828	C		T		T		T		T	C
46	G	163831	G		A		A		A		A	G
46	C	164562	C		T		T		T		T	C
46	T	164811	C		T		T		T		T	C
46	T	165049	G		T		T		T		T	G
46	A	165143	A		T		T		T		T	A
46	A	165149	A		T	T	T		T		T	A
46	T	165218	T		C		C		C		C	T
46	T	165241	T		A		A		A		A	T
46	G	165528	C		G	G		G	G		G	C
46	C	165588	T		C	C	C	C	C		C	T
46	C	165620	T		C	C	C	C	C		C	T
46	T	165671	T		C	C	C	T	C		C	T
46	G	165705	G		A	A	A		A		A	G
46	A	165737	A		G	G	G		G		G	A
46	C	175831			T	T	T	T	T		T	--
46	G	176874	T		G	G		G	G		G	T
46	G	177294	T		G	G	G	G	G		G	T
46	t	177896				A		A	A		A	--
46	T	178689	C		T	T	T	T	T		T	C
46	a	181864		a					T		T	A
46	T	181966		C	T				T		T	C
46	a	182137		T	a		a	a	a	a	A	T
47	C	13376			T		T				T	--
47	A	13778			G	G	G				G	--
47	A	14449			G		G				G	--
47	G	25724			A	A	A				A	--
47	A	28774			G		G		G		G	--
47	T	110194	T		G			G	G	G	G	T
47	C	110492	C		T			T	T	T	T	C
47	c	110848						T	T	T	T	--
47	C	111730	C					T	T	T	T	C
47	A	112202			G			G	G	G	G	--
47	T	121082				A		A		A	A	--
47	C	122411				T	C	T		T	T	C
47	t	122472				C		C		C	C	--
47	G	127972				A		A	A	A	A	--
47	c	142622			T	T	T	T		T	T	--
49	T	50193		C	T	T			T	T	T	C
49	T	91525		A	T	T	T				T	A
49	C	91619		T	C	C	C		C		C	T
49	A	91715		T	A	A	A		A		A	T
49	T	93938			C	C	C		C	C	C	--
49	A	96978	G		A	A	A		A	A	A	G
49	C	97870	T		C	C	C		C	C	C	T
49	G	98939	A		G	G	G		G	G	G	A
49	C	100543	C		T	T	T		T	T	T	C
49	C	104707	C		T	T	T		T	T	T	C
50	A	90602	G			A		A		A	A	G
50	T	92785	C			C				T	T	C
50	t	94833	t							A	A	T
50	C	95997				T	T	T		T	T	--
50	C	96324				T				T	T	--
50	T	105028				A	T		T	A	T	A
50	C	105217				C	T		T	T	T	C
50	a	113427				T	T		T	T	T	--
50	A	113683				C	C		C	C	C	--
50	A	114201	A			T	A		A	T	A	T
50	G	115179	G			T	T		T	T	T	G
50	A	115207				G	A		G	G	G	A
50	t	116131								A	--	--
50	a	116267				G			G	G	G	--
50	A	116860	G	A		A	A		A	A	A	G
50	G	118853		G		A	A		A	A	A	G
50	a	119412		T		a	a			a	A	T
50	C	119428		T		C	C			C	C	T
50	C	119538		T		C	C		C	C	C	T
50	C	119642	C	C		A	A		A	A	A	C
50	A	120038		G			A		A	A	A	G
50	T	120214		T		C	C		C	C	C	T
50	C	120424					T		T	T	T	--
50	C	120802		T		C	C		C	C	C	T
50	A	120983		G		A	A	A	A	A	A	G
50	T	120991		C		T	T	T	T	T	T	C
50	G	121038		A			G	G	G	G	G	A
50	G	121054		C			G	G	G	G	G	C
50	G	121073		T			G	G	G	G	G	T
50	T	121132		C			T		T	T	T	C
50	T	121243		A		T	T		T	T	T	A
50	T	121520	T	T			A		A	A	A	T
50	A	121526	A	A			G		G	G	G	A
50	A	121806		G		A	A		A	A	A	G
50	A	121872		A			G		G	G	G	A
50	c	122269		T		c	c		c	c	C	T
51	A	23226	A		G			G		G	G	A
51	G	39265	G	G	A			A	A	A	A	G
51	T	43807	T	T	C			C		C	C	T
51	a	49484		T	a	a	a		a	a	A	T
51	g	49528		T	g	g	g		g	g	G	T
51	A	50461		A	T	T	T		T	T	T	A
51	T	51760		A	T	T	T		T	T	T	A
51	A	52917		C	A	A	A		A	A	A	C
51	G	95904		G		A			A	A	A	G
51	a	173344	T	T	a	a	a	a	a	a	A	T
51	A	182538	G	G	A	A	A	A	A	A	A	G
51	C	183952	A	A	C	C	C	C	C	C	C	A
51	G	184944	A	A	G	G	G		G	G	G	A
51	G	185091	G	G	T	T	T	T	T	T	T	G
51	A	186470	G	G	A	A	A		A	A	A	G
51	C	186593	C	C	T	T	T		T	T	T	C
51	A	186761	A	A	G	G	G	G	G	G	G	A
51	A	191450	A	A	T	T	T		T	T	T	A
51	T	191886	T	T	C	C	C		C	C	C	T
51	T	192007	C		T	T	T		T	T	T	C
52	T	3500		C		T		T	T	T	T	C
52	C	5633		C		T				T	T	C
52	C	6916		T		C		C	C	C	C	T
52	T	7297		T		C		C	C	C	C	T
52	c	7387		c		A			A	A	A	C
52	T	7432		T		G		G	G	G	G	T
52	G	9959		G	G	A			A	A	A	G
52	a	10348		a		G		a	a	G	A	G
52	G	10460		A		G		G		G	G	A
52	C	10551		T		C				C	C	T
52	C	10567		A	C	C				C	C	A
52	A	10647		A		G			G	G	G	A
52	A	13589		A		T		T		T	T	A
52	C	33686		C		T				T	T	C
52	C	37852		T		C				C	C	T
52	G	38263		A		G				G	G	A
52	G	48215		G		C				C	C	G
52	A	48801		G	A	A			A	A	A	G
52	A	49906	C	C	A	A				A	A	C
52	T	49914	C	C	T	T				T	T	C
52	A	63662			G	G	G			G	G	--
52	G	80491	T		G	G	G		G	G	G	T
54	t	6871		C	C	t	t	C			T	C
54	T	10477			C	C	C	C			C	--
54	C	10500			T	T	T	T			T	--
54	T	10547			A	A	A				A	--
54	T	22195	T	T		C	C				C	T
54	a	32457		a		G	G			G	G	A
54	A	33588		A		T				T	T	A
54	C	33650		C		T				T	T	C
54	T	33852		C		T				T	T	C
54	C	35404		T		C	C			C	C	T
54	t	37120		A		t				t	T	A
54	t	37181		A		t				t	T	A
54	g	37268		g		T				T	T	G
54	g	37299		g		A				A	A	G
54	a	37494		G		a				a	A	G
54	C	39142		C		T				T	T	C
54	A	39312		T						A	A	T
54	t	39411		A						t	T	A
54	T	40183		A		T				T	T	A
54	A	40317		A		G				G	G	A
54	a	40452		C						a	A	C
54	A	40701		G		A				A	A	G
54	T	40821		T		A				A	A	T
54	G	40876		A		G				G	G	A
54	A	40908		G		A				A	A	G
54	C	40984		T		C				C	C	T
54	T	41007		G		T				T	T	G
54	T	41636		A		T				T	T	A
54	G	41694		A	G	G				G	G	A
54	A	42906		A						G	G	A
54	T	43361		T						C	C	T
54	T	44157		T		T	A			A	A	T
54	g	46187		g	A		A			A	A	G
54	C	47186		C			A			A	A	C
54	a	47410		a		G	a			G	G	A
54	A	47510		A		G				G	G	A
54	T	49807		C			T			T	T	C
54	G	49818		A			G			G	G	A
54	A	49826		G			A			A	A	G
54	a	50297		a			G	a		G	G	A
54	C	64399		T		C	C	C		C	C	T
54	c	64445		T			c				C	T
54	T	64500		C			T	T		T	T	C
54	A	64575		T		A	A	A		A	A	T
54	a	64626		T			a			a	A	T
54	G	64852		T		G	G	G		G	G	T
54	G	65055		A		G	G			G	G	A
54	C	65072		A		C	C	C		C	C	A
54	G	65138		A		G	G	G		G	G	A
54	A	65873		G		A	A	A		A	A	G
54	G	65880		A		G	G	G		G	G	A
54	g	65969		g		T	T	T		T	T	G
54	G	66036	G	G		T	T	T		T	T	G
54	T	66273		C		C	T			T	T	C
54	A	66643		T			A			A	A	T
54	T	67835		C		T	T			T	T	C
54	G	67860		T		G	G	G		G	G	T
54	G	68294		T		G	G			G	G	T
54	T	68311		C		T	T			T	T	C
54	C	68856		C		T	T			T	T	C
54	t	68991		t		t	G			t	G	T
54	t	70071		A		t	t	t		t	T	A
54	A	70318		A		C	C	C		C	C	A
54	G	70594		G		A	A	A		A	A	G
54	G	71981	G	G		A	A	A		A	A	G
54	G	72764	G	G		A	A	A		A	A	G
54	T	73077		T		C	C	T		T	C	T
54	C	73176		T		C	C	C		C	C	T
54	C	73250	C	C		G	G	G		G	G	C
54	T	73286	T	T		A	A	A		A	A	T
54	C	73322	C	C		A	A	A		A	A	C
54	C	73331	C	C		T	T	T		T	T	C
54	A	82729	C	C	A		A	A	A	A	A	C
54	T	82785		A	T		T	T	T	T	T	A
56	t	1970			A		A			A	A	--
56	T	38874	C				T			T	T	C
56	A	39586	G	G			A			A	A	G
56	g	39959	g	g	A		A		A	A	A	G
56	t	52340			A			A	A		A	--
56	A	54874		T	A		A	A	A	A	A	T
56	A	56578		C	A		A	A	A	A	A	C
57	C	1841			T	T				T	T	--
57	A	4939			G	G				G	G	--
57	G	4971			A	A				A	A	--
57	T	4976			C	C				C	C	--
57	T	5343			C	C				C	C	--
57	G	6068			A	A			A	A	A	--
57	A	6078			T	T			T	T	T	--
57	T	6110			C	C			C	C	C	--
57	G	6577			A	A				A	A	--
57	G	7174			A	A		A	A	A	A	--
57	C	8048			T	T		T	T	T	T	--
57	G	8065			C	C			C	C	C	--
57	C	8101			T	T				T	T	--
57	G	8419			A	A		A	A	A	A	--
57	T	10805			G	G			G	G	G	--
57	a	12008			T	T			T	T	T	--
57	G	12334			A	A		G	A	A	A	G
57	A	15816			C	C		C	C	C	C	--
57	t	21699			A	A			A	A	A	--
57	C	21935			T	T		T	T	T	T	--
57	G	21943			A	A		A	A	A	A	--
57	G	34495			A	A		A	A	A	A	--
57	G	39025	G		A	A	A	A	A	A	A	G
57	C	43589			T	T	T	T	T	T	T	--
57	A	44908			G	G	G	G	G	G	G	--
57	G	45050			A	A	A	A	A	A	A	--
57	C	45703			T	T	T	T	T	T	T	--
57	A	45889			G	G	G	G	G	G	G	--
57	A	48473			T	T	T	T	T	T	T	--
57	T	48583			C	C	C	C	C	C	C	--
57	T	48723			A	A	A	A	A	A	A	--
57	C	48993			T	T	T	T	T	T	T	--
57	T	49184			C	C	C	C	C	C	C	--
57	A	49713			G	G	G	G	G	G	G	--
57	C	49767			T	T	T	T	T	T	T	--
57	A	49887			T	T	T	T	T	T	T	--
57	T	49893			C	C	C	C	C	C	C	--
57	T	49995			A	A	A		A	A	A	--
57	C	50002			T	T	T		T	T	T	--
57	C	50026			T	T	T		T	T	T	--
57	C	50061			T	T	T	T	T	T	T	--
57	A	50164			G	G	G	G	G	G	G	--
57	G	50357			T	T	T	T	T	T	T	--
57	A	50367			T	T	T	T	T	T	T	--
57	G	51187			A	A	A	A	A	A	A	--
57	G	54469			A	A	A		A	A	A	--
57	C	92359		C	T	C	C		C	C	C	T
57	A	92369		A	C	A	A		A	A	A	C
58	A	28416		G	A		A	A			A	G
58	t	58485		A		t			t		T	A
58	g	65560		g		A			A		A	G
58	A	80096			G	G	G	G	G	G	G	--
58	T	80729			C	C	C	C	C	C	C	--
58	A	80775			G		G	G	G	G	G	--
58	C	81331			T		T	T	T	T	T	--
58	G	86105			A		A	A	A	A	A	--
58	A	86198			T		T	T	T	T	T	--
58	C	86246			T	T	T	T	T	T	T	--
58	A	88289			C	C	C	C	C	C	C	--
59	G	31091	T		G		G			G	G	T
59	a	58065					T	T	T	T	T	--
59	T	81726		C	T	T	T	T	T	T	T	C
59	T	94589		T	A	A	A	A	A	A	A	T
59	A	96638		A	C	C	C	C	C	C	C	A
60	t	9459		t	C						C	T
60	t	10135	C	C			t				T	C
60	a	11919		a	T			T			T	A
60	G	13973		A	G		G		G		G	A
60	T	28371	A	A	T	T	T		T	T	T	A
60	t	30184		G	t		t		t	t	T	G
60	T	75552		C	T	T		T	T	T	T	C
60	T	81106		A	T	T	T	T	T	T	T	A
60	T	81822	C	C	T	T	T	T	T	T	T	C
60	C	81845	A	A	C	C	C	C	C	C	C	A
60	a	84317			T	T		T	T	T	T	--
60	T	86193		T	G	G	T	G	G	G	G	T
60	C	88541		C	A	A	A	A		A	A	C
60	A	92954		A	G	G	G			G	G	A
60	A	96463	C	C	A	A	A	A	A	A	A	C
60	A	96591		A	G	G	G	G	G	G	G	A
60	T	96597		T	C	C	C	C	C	C	C	T
60	G	98004		G	A	A	A	G	A	A	A	G
60	T	98109		T	C	C	C		C	C	C	T
61	A	5212		A	C	C		C	C	C	C	A
61	A	5243		A	G	G		A	G	G	G	A
61	A	30109		G	A	A			A		A	G
61	a	34355		a	T	a			T	a	T	A
61	G	36336		G	A	A	A		A	G	A	G
61	A	37923		G	A	A	A	A	A	A	A	G
61	T	38092		C	T	T	T		T	T	T	C
61	A	38097		C	A	A	A		A	A	A	C
61	A	38115		T	A	A	A		A	A	A	T
61	t	41617		t	A	A	t		A		A	T
61	T	45142		T	C	C	C		C	T	C	T
61	T	60400		T	C	C	C			C	C	T
61	T	61261		C	T	T	T		T		T	C
61	G	64328		A	G	G	G			G	G	A
62	T	62749	C		T	T	T	T	T	T	T	C
63	C	2978	A		C	C	C	C		C	C	A
63	G	11189				A	A			A	A	--
63	C	11233				T	T	T	T	T	T	--
63	A	11407				C	C	C		C	C	--
63	G	11911				T	T	T		T	T	--
63	t	13133			A	A	A	A		A	A	--
63	g	15041				A	A	A		A	A	--
63	A	15194				C	C			C	C	--
63	T	16190				A	A	A		A	A	--
63	C	43101	C		T	T	T	T			T	C
63	G	46479	A		G	G	G	G	G		G	A
63	A	110467	G		A		A	A	A	A	A	G
63	A	138918	T		A			A	A	A	A	T
63	T	142686	T		C	C		C	C	C	C	T
63	T	156826	T		C	C			C	C	C	T
63	A	167948	G		A			A	A	A	A	G
63	A	168298	A		T			T	T	T	T	A
63	a	171149			T			T	T	T	T	--
63	T	171677	C		T	T		T	T	T	T	C
64	C	4488	A		C					C	C	A
64	G	4716	A		G					G	G	A
64	c	4814	c		A					A	A	C
64	G	4892	G		A					A	A	G
64	C	6748	T		C		C	C	C	C	C	T
64	C	6824	A		C					C	C	A
64	A	7342	A	A	T					T	T	A
64	A	7366	A	A	T			T		T	T	A
64	C	8127	T	T	C				C	C	C	T
64	G	8235	A	A	G				G	G	G	A
64	C	8259	T	T	C			C	C	C	C	T
64	G	8773	A		G				G	G	G	A
64	T	8994	C		T				T	T	T	C
64	T	9049	C		T					T	T	C
64	T	9636	C		T					T	T	C
64	A	9978	G		A			A	A	A	A	G
64	C	10129	C		T				T	T	T	C
64	G	10174	G		T					T	T	G
64	A	10683	G		A			A	A	A	A	G
64	C	10751	T		C			C		C	C	T
64	T	10943	C		T			T	T	T	T	C
64	a	11149	G	G	a				a	a	A	G
64	C	11181	T	T	C				C	C	C	T
64	T	11452	C		T		C	T	T	T	T	C
64	A	11783	C		A			A	C	A	A	C
64	T	12658	C	C	T				T	T	T	C
64	A	12918	G		A			A	A	A	A	G
64	A	13998	A	A	G				G	G	G	A
64	c	14927	c	c	A				A	A	A	C
64	T	15053	T	T	C			C	C	C	C	T
66	A	13561			T						T	--
68	A	2285	G	A	A	A					A	G
68	C	3071	T	T	C	C					C	T
68	A	3097	G	G	A	A					A	G
68	A	9740	A	A	G	G				G	G	A
68	C	16105	C	C	T	T	T	T	T	T	T	C
68	T	18988	T	T	C	C	C	C	C		C	T
68	T	19340	T	T	G	G	G	G	G		G	T
68	T	21212	C	C	T	T	T	T	T		T	C
68	T	21915	C	C	T	T	T	T	T	T	T	C
68	T	26023	T	T	C	C	C	T	C	C	C	T
68	A	26105	A	A	C	C	C	C	C		C	A
68	G	26197	G	G	T	T	T	T	T		T	G
68	a	29072	a	a	G		G	G	G		G	A
68	C	31949	T	T	C		C	C	C	C	C	T
68	T	34398	G	G	T	T	T	T	T	T	T	G
68	T	36838	C	C	T		T	T	T	T	T	C
68	A	38474	T	T	A		A	A	A	A	A	T
68	C	39352	A	A	C	C	C	C	C	C	C	A
68	t	39593	A	A	t		t	t	t		T	A
68	A	45342	C	C	A		A	A	A	A	A	C
68	A	46337	G	G	A		A	A	A	A	A	G
68	T	53516	C	C	T		T		T	T	T	C
68	A	54165	A	A	T		T		T	T	T	A
68	A	58481		G	A		A		A		A	G
68	C	63476		T	C	C	C		C		C	T
68	G	63594	G	G	A		A		A	A	A	G
68	C	63658	C	C	T	T	T		T		T	C
68	A	63694	A	A	C	C	C		C		C	A
68	C	63820		C	T		T		T		T	C
68	t	63918		C	t						T	C
68	T	64086		T	C		C		C		C	T
68	C	64271	T	T	C	C	C		C	C	C	T
68	C	65180		C	T		T		T	T	T	C
68	A	65409		A	C	C	C		C		C	A
68	A	65590		A	G	G	G		G		G	A
68	T	78307	C	C	T	T	T	T	T		T	C
68	C	78395	T	T	C	C	C		C		C	T
68	G	80153		G	A	A	A		A		A	G
68	A	80509	T	T	A	A	A		A		A	T
68	T	84061		G	T	T	T		T		T	G
69	C	35000		T	C	C	C		C	C	C	T
69	C	50141			A			A		A	A	--
69	T	50648			C			C		C	C	--
69	C	51904			T						T	--
69	G	51946			A						A	--
69	t	62464			A			A	A		A	--
69	G	65633			A				A		A	--
69	C	69917	C		T			T			T	C
69	T	70034	T		A			A		A	A	T
70	t	25235	A		t					t	T	A
70	c	26110	T		c			c		c	C	T
70	t	26138	A		t			t		t	T	A
70	C	26298	T		C			C		C	C	T
70	T	26649	C		T			T		T	T	C
70	C	26658	T		C			C		C	C	T
70	a	27359	T		a			a		a	A	T
70	a	28019	T		a			a		a	A	T
70	T	28433	T		A			A		A	A	T
70	C	28798	C		T			T		T	T	C
70	t	28803	t		G			G		G	G	T
70	C	28947	C		G			G	G	G	G	C
70	T	39458			C			C		C	C	--
70	A	46385			G			G		G	G	--
70	A	53161	G		A	A		A		A	A	G
70	A	54555	A		T	T		T		T	T	A
70	T	54875			C	C		C		C	C	--
70	A	55902	C		A	A		A		A	A	C
70	A	60256	G		A	A		A		A	A	G
70	T	61498			C	C		C		C	C	--
70	C	62813	C		T	T		T		T	T	C
70	a	63190	a		G	G		G		G	G	A
70	T	63314	T		A	A		A		A	A	T
70	C	63333	C		T	T		T		T	T	C
70	G	65408			A	A		A		A	A	--
70	A	65426			G	G		G		G	G	--
70	C	65855			T	T		T		T	T	--
70	C	66170	C		T	T		T		T	T	C
70	T	71628	T		A	A	A	A	A	A	A	T
70	T	95463	A		T	T			T	T	T	A
70	G	95563	A		G	G	G		G	G	G	A
70	A	96394	T		A	A	A		A	A	A	T
70	A	96467	G		A	A			A	A	A	G
70	T	96798	T		C	C	C		C	C	C	T
70	C	97551	T		C	C			C	C	C	T
70	c	97711	c		T	T			T	T	T	C
70	G	97934	A		G	G	G		G	G	G	A
70	C	98003	T		C	C			C	C	C	T
70	T	98345	A		T	T			T	T	T	A
70	t	98594	A		t	t			t	t	T	A
70	c	98600	T		c	c			c	c	C	T
70	C	98872	C		T	T			T	T	T	C
70	G	99404	A		G	G			G	G	G	A
70	G	99787	A		G	G			G	G	G	A
70	G	99943	A		G	G			G	G	G	A
70	c	100075			T	T		T	T	T	T	--
70	A	100401	G		A	A	A		A	A	A	G
70	A	101214	A		G	G	G		G	G	G	A
70	C	101269	C		A	A	A		A	A	A	C
70	C	104461	C		A	A			A	A	A	C
70	C	105069	T		C	C			C	C	C	T
70	t	105375	t		C	C			C	C	C	T
70	t	105650	C		t	t			t	t	T	C
70	c	105801	c		T	T			T	T	T	C
70	G	105852			A	A			A	A	A	--
70	C	105917	T		C	C			C	C	C	T
70	A	106214	A		G	G			G	G	G	A
70	G	106484	G		A	A			A	A	A	G
70	G	106673	G		A	A			A	A	A	G
70	A	106686	A		G	G			G	G	G	A
70	G	106923	G		T	T			T	T	T	G
70	G	106940	G		T	T			T	T	T	G
70	T	106951	T		C	C			C	C	C	T
70	A	107060	A		T	T			T	T	T	A
70	A	107072	A		G	G			G	G	G	A
70	T	107147	T		A	A			A	A	A	T
[truncated: 487 more rows]

## Sheet: A4
Single nucleus sequencing reveals evidence of inter-nucleus recombination in arbuscular mycorrhizal fungi. Eric C.H. Chen, Stephanie Mathieu, Anne Hoffrichter, Kinga Sedzielewska-Toro, Max Peart, Adrian Pelin, Steve Ndikumana, Jeanne Ropars, Steven Dreissig, Jörg Fuchs, Andreas Brachmann, and Nicolas Corradi
Supplemental file 6. Genotype of variable regions in dikaryons in the first 100 scaffold. This is the complete list of SNPs used to compute similarity matrix for Figure 3. Nuclei with a PCR proven MAT-locus are coloured. Green and yellow are used to highlight the two different genotypes present.
(a) R. irregularis A4
scaffold	reference	position	03	09	19	02	11	12	20	21	22	24	26	13	14	16	27	MAT_A	MAT_B
1	G	7354	G	G		A	G	A	A		A	G	A					A	G
1	C	7359	C	C		T	T	T	T		T	C	T					T	C
1	C	26520		C	C		T		T				T					T	C
1	A	27337		A	A		G		G		G		G					G	A
1	C	33542		C	C		T		T				T					T	C
1	T	33919		G	G		T	T	T				T					T	G
1	A	54741			A		T	T	T			T	T					T	A
1	A	64250			A		G	G				G	G					G	A
1	T	82116			T		C											C	T
1	C	97269	T	C			C	C	C	C			C		C			C	T			s
1	T	115618		T			A		A	A	A	A	A			T		A	T
1	A	120897		G		A	A		A	A	A	A	A			A		A	G
1	T	129809		T		G	G	G	G	G	G	G	G			G		G	T
1	A	150262		G			A		A	A	A		A					A	G
1	T	150483		T	T		A		A	A	A		A					A	T
1	c	150840	c	c					T									T	C
1	a	155165		a					G									G	A
1	A	162541			A		C											C	A
1	G	190914			T	G	G			G					G	G		G	T
1	C	208272					G		G				G		G	G		G	--
1	C	210426					T		T				T		T	T		T	--
1	C	224966							A			A	A					A	--
1	T	226327				A			A	A		A	A					A	--
1	a	242772				T			T				T					T	--
1	a	245497		a		T			T				T					T	A
1	A	249445			T	A	T		A		T		A		A			A	T
1	C	278467				T				T						T		T	--
1	G	293909			G			T	T	T								T	G
2	G	4190			G	G	A	G	G	A	G	A	A		G			G	A
2	G	40355		A	A	G		G	G		G	G	G					G	A
2	A	40414		T	T	A	A	A	A		A	A	A					A	T
2	G	40422		A	A	G	G	G	G		G	G	G					G	A
2	G	59242		G	G	A		A			A		A		A			A	G
2	c	116299	T	T			c					c						C	T
2	C	124933					T					T						T	--
2	a	125468		a		T	T					T						T	A
2	G	130890		G			A				A	A			A			A	G
2	T	131155	C				T					T			T			T	C
2	G	131271	G	G			A					A			A			A	G
2	T	131317	T				G					G			G			G	T
2	T	131338	T				A					A			A			A	T
2	T	131409	T	T			G					G						G	T
2	A	131420	A	A			C				C	C			C			C	A
2	A	131448	A				G				G	G			G			G	A
2	C	131603	C	C		T	T				T	T			T			T	C
2	A	131699	A				G					G			G			G	A
2	C	131771	C	C		T	T					T			T			T	C
2	A	131837	A	A			G				G	G						G	A
2	A	132068	A	A		G	G				G	G			G			G	A
2	A	132115	A	A	A	G	G				G	G			G			G	A
2	a	132171	a	a	a	G	G					G			G			G	A
2	C	132508	C	C		A	A					A			A			A	C
2	a	132608	a	a		G	G				G	G			G			G	A
2	g	132646	g	g		A	A				A	A			A			A	G
2	G	132698	G				A					A			G			A	G
2	A	132725	A	A		G	G				G	G			G			G	A
2	G	132735	G				A				A	A			A			A	G
2	C	132796	C	C			T				T	T			T			T	C
2	G	132803	G	G			A				A	A			A			A	G
2	A	132870	A	A		C	C					C						C	A
2	A	133100	A	A		G	G					G			A			G	A
2	C	133128	C	C		T	T					T			C			T	C
2	G	133151	G	G		A	A					A			G			A	G
2	A	133471	G	G		A	A				A	A			A			A	G
2	G	133798	G			A	A				A	A			A			A	G
2	T	133807	T	T		A	A				A	A			A			A	T
2	G	133898	G	G		A	A				A	A	A		A			A	G
2	A	133934	A	A		C	C				C	C			C			C	A
2	A	134621	A	A		G	G	G			G	G			G			G	A
2	T	134627	T	T		C	C	C			C	C			C			C	T
2	A	134666	A	A		T	T	T			T	T			T			T	A
2	A	134746	A	A		C	C					C			C			C	A
2	A	134761	A	A		G	G					G			G			G	A
2	G	134915	G	G		A	A				G	A			A			A	G
2	A	134979	A	A		G	G					G			G			G	A
2	T	135166	T	T		C	C				C	C			C			C	T
2	A	135269	A	A		T	T	T				T			T			T	A
2	T	135286	T	T		A	A				A	A			A			A	T
2	C	135296	C	C		A	A	A			A	A			A			A	C
2	G	135378	G	G		A	A	A				A			A			A	G
2	A	135507	A			T	T	T			A	T			T			T	A
2	T	137048	T	T		C	C				C	C			C			C	T
2	A	137085	A	A		C	C					C			C			C	A
2	G	137097	G	G		A	A					A			A			A	G
2	g	137133	g	g		A	A				A	A			A			A	G
2	a	137247	a	a		G	G				G	G			G			G	A
2	A	137883	A	A		G	G				G	G			G			G	A
2	G	141739	G	G		A	A	A			A	A						A	G
2	C	205647				T	T	T	T									T	--
2	A	205693				G	G	G	G	G	A							G	A
2	C	205891		C		T	T	T	T									T	C
2	A	205969				G		G	G		G							G	--
2	a	206841		a		G		G								G		G	A
2	A	209453						T										T	--
2	T	209482		T		C		C										C	T
2	A	209517		A		G	G	G										G	A
2	C	209564				T	T	T										T	--
2	A	210017		A		G	G	G		G	G							G	A
2	G	210025		G		A	A	A		A	A							A	G
2	A	210070				G	G	G		G	G					G		G	--
2	T	210208		T		C	C	C		C								C	T
2	G	210224		G		A	A	A										A	G
2	C	210312				T	T	T										T	--
2	T	210352		T		C	C	C										C	T
2	T	210382		T		C	C	C		C				T				C	T
2	C	210400	C	C		T	T	T	C	C	T		C					T	C
2	G	210473				C	C	C										C	--
2	C	210731		C		T		T										T	C
2	A	210755		A		G		G										G	A
2	A	210763		A		C		C										C	A
2	A	210803				G		G										G	--
2	G	210853				G		A										G	A
2	A	210917		A		G	G	G				A	A			A		G	A
3	A	195403				T	T	T										T	--
3	G	227744	A	A					G		G							G	A
3	G	229191	G								A							A	G
3	a	232316	G	G							a							A	G
3	t	235770	t	t					A		A				A			A	T
3	T	248347	T	T				C	C		C		C					C	T
3	T	249186	T	T					C		C		C					C	T
3	A	249715	G	G					A		A		A		A			A	G
3	T	253252	T	T					C		C		C					C	T
3	A	253591	A	A					G		G		G					G	A
3	A	254249	G	A					A		A		A					A	G
3	T	254770	T	T					C		C		C		C			C	T
3	T	259572		T	T		A		A	A	A	T	A					A	T
3	c	262082		c	c	T	T		T	T	T	T						T	C
3	A	262830		A	A		G		G	G	G	G						G	A
4	T	21294		G	T	G	T	G		T						T		G	T
4	T	153140		T		A	A		A		A	A	A			A		A	T
4	T	174183		T	T	C	C					C	C					C	T
4	A	174777		G	G	A	A					A	A					A	G
4	G	176852		G	G	A	A					A	A					A	G
4	T	180667	T	T	T	C	C											C	T
5	A	41854	T	T	T	A	A			A	A					A		A	T
5	T	42393			T					C	C					C		C	T
5	G	44168					A			A								A	--
5	T	70280	C	C	C	T		T				T	T			T		T	C
5	G	73822	G	G	G	A	A	A	A			A	A			A		A	G
5	T	82773	A	A	T	T		T	T			T						T	A
5	A	82824	A	A		G		G	G	G		G						G	A
5	t	82959	t	t		C		C	C	C		C						C	T
5	t	82988		t		A		A	A			A						A	T
5	A	83210		A		T		T	T			T						T	A
5	G	83419	A	A		G		G	G	G		G						G	A
5	T	83748		T		A		A	A	A	A	A						A	T
5	T	83775		T	T	C		C	C	C		C						C	T
5	G	83848		G		A		G	A			A						A	G
5	A	84069	G	G	G	A		A	A		A	A						A	G
5	g	84132	A	A	A	g		g	g			g						G	A
5	g	84153		A	A	g		g	g	g		g	g					G	A
5	A	84528		A	A	T		T		T		T						T	A
5	C	84571		C	C	T		T	T			T						T	C
5	T	84878		C	C	T		T	T	T		T						T	C
5	C	84893		T	T	C		C	C	C	C	C						C	T
5	t	84998		t		A		A	A	A		t						A	T
5	C	85154	C	C	C	T		T	T	T		T						T	C
5	G	85238	T	T	T	G		G	G	G		G						G	T
5	T	85738		T		A			A			A						A	T
5	A	86420		A	A	T		T	T			T						T	A
5	T	86603			T	C						C						C	T
5	A	86665		A	A	C						C						C	A
5	a	86716		a		T		T	T		T	T						T	A
5	C	86731		C		A		A	C		A	A						A	C
5	T	87000		T		G		G	G			G						G	T
5	G	87020		G		A		A	A			A						A	G
5	C	87102		C		A			A			A						A	C
5	C	89515		C		T		T	T		T	T						T	C
5	g	89567		g		A		A			A	A						A	G
5	A	89700		A		G		G			G	G						G	A
5	C	89720		C		T		T		T	T	T						T	C
5	G	89931		G	G	A		A		A	A	A						A	G
5	C	90430	C	C	C	T		T		T	C	T						T	C
5	A	90510		G		A		A	A	A	A	A						A	G
5	a	93315	a	a		G	G	G	G	G	G	G						G	A
5	T	94568	T	T		C	C	C	C	C	C	C						C	T
5	C	94602	C	C		T	T	T	T	T	T	T						T	C
5	G	94924	A	A		G	G	G		G	G	G						G	A
5	C	96449	C	C		T	T	T	T		T	T						T	C
5	a	96548	T	T		a	a	a	a		a	a						A	T
5	G	98415	G	G		T	T	T	T	T	T	T						T	G
5	A	98438	A	A		G	G	G	G	G	G	G						G	A
5	C	98506	C	C		T	T	T	T	T	T	T						T	C
5	A	98557	A	A		G	G	G	G	G	G	G						G	A
5	C	98571	C	C		T	T	T	T	T	T	T						T	C
5	G	98624	G	G		A	A	A	A	A	A	A					G	A	G
5	A	98653	A	A		G	G	G	G	G	G	G					G	G	A
5	A	98675	A	A		G	G	G	G		G	G					G	G	A
5	G	98721	G	G		A	A	A	A	A	A	A					A	A	G
5	T	98731	T	T		C	C	C	C	C	C	C						C	T
5	T	98752	T	T		G	G	G	G	G	G	G						G	T
5	G	98758	G	G		A	A	A	A	A	A	A						A	G
5	T	98779	T	T		C	C	C	C	C	C	C					T	C	T
5	T	98831	T	T		C	C	C	C	C	C	C						C	T
5	A	98846	A	A		G	G	G	G	G	G	G						G	A
5	T	98872	T	T		C	C	C	C	C	C	C						C	T
5	A	98897	A	A		G	G	G	G	G	G	G						G	A
5	A	98904	A	A		G	G	G	G	G	G	G						G	A
5	G	98936	G	G		A	A	A	A		A	A						A	G
5	A	99039	A	A		G	G	G	G	G	G	G						G	A
5	A	99055	A	A		G	G	G	G	G	G	G						G	A
5	T	99115	T	T		G	G	G	G	G	G	G						G	T
5	A	99131	A	A		T	T	T	T	T	T	T						T	A
5	C	99175	C	C		T	T	T	T		T	T						T	C
5	A	99199	A	A		G	G	G	G		G	G						G	A
5	C	99215	C	C		T	T	T	T		T	T						T	C
5	A	99426	A	A		T	T	T	T	T	T	T					T	T	A
5	T	99439	T	T		C	C	C	C	C	C	C						C	T
5	A	99466	A	A		T	T	T	T	T	T	T						T	A
5	C	99504	C	C		T	T	T	T	T	T	T						T	C
5	G	99525	G	G		A	A	A	A		A	A						A	G
5	A	99589	A	A		C	C	C	C		C	C						C	A
5	T	99607	T	T		C	C	C	C		C	C						C	T
5	T	99629	T	T		A	A	A	A		A	A						A	T
5	T	99647	T	T		C	C	C	C		C	C						C	T
5	C	99673	C	C		T	T	T	T		T	T						T	C
5	T	99725	T	T		A	A	A	A		A	A						A	T
5	C	99795	T	T		C	C	C	C		C	C						C	T
5	G	99829	A	A		G	G	G	G		G	G						G	A
5	T	99985	T	T		C	C	C	C		C	C						C	T
5	A	100004	A	A		G	G	G	G		G	G						G	A
5	A	100040	A	A		G	G	G	G		G	G						G	A
5	A	100058	A	A		T	T	T	T		T	T						T	A
5	G	100087	G	G		A	A	A	A		A	A		A				A	G
5	G	100105	G	G		A	A	A	A		A	A		G				A	G
5	A	100153	A	A		G	G	G	G		G	G						G	A
5	A	100235	A	A		G	G	G	G		G	G						G	A
5	G	100298	G	G		A	A	A	A		A	A					G	A	G
5	A	100311	A	A		G	G	G	G		G	G						G	A
5	G	100351	G	G		A	A	A	A		A	A						A	G
5	C	100464	C	C		T	T	T	T		T	T						T	C
5	C	100494	C	C		T	T	T	T		T	T						T	C
5	G	100504	G	G		T	T	T	T		T	T						T	G
5	A	100548	A	A		C	C	C	C		C	C	C					C	A
5	T	100640	T	T		C	C	C	C	C	C	C	T					C	T
5	G	100658	G	G		A	A	A	A		A	A						A	G
5	C	100679	C	C		G	G	G	G		G	G						G	C
5	T	100686	T	T		C	C	C	C		C	C						C	T
5	A	100705	A	A		C	C	C	C		C	C						C	A
5	T	100735	T	T		C	C	C	C	C	C	C						C	T
5	A	100752	A	A		G	G	G	G	G	G	G						G	A
5	G	100823	G	G		A	A	A	A		A	A						A	G
5	A	100861	A	A		C	C	C	C		C	C						C	A
5	C	100893	C	C		A	A	A	A	A	A	A						A	C
5	G	100900	G	G		A	A	A	A	A	A	A						A	G
5	A	100906	A	A		G	G	G	G	G	G	G						G	A
5	C	100918	C	C		T	T	T	T	T	T	T						T	C
5	T	100951	T	T		C	C	C	C	C	C	C						C	T
5	T	101077	A	A		T	T	T	T	T	T	T		T				T	A
5	G	101118	A	A		G	G	G	G		G	G						G	A
5	A	101125	G	G		A	A	A	A		A	A						A	G
5	T	101175	T	T		A	A	A	A		A	A						A	T
5	T	101181	T	T		C	C	C	C		C	C						C	T
5	T	101227	A	A		T	T	T	T		T	T						T	A
5	C	101270	A	A		C	C	C	C	C	C	C						C	A
5	C	101293	T	T		C	C	C	C	C	C	C						C	T
5	T	103344	T	T		C	C	C	C	C	C	C						C	T
5	T	103429	T	T		C	C	C	C	C	C	C						C	T
5	G	104246	G	G		A	A	A	A		A	A	A		G			A	G
5	G	105290		G		T	T	T	T	T	T	T			G			T	G
5	G	105604		G		T	T	T	T	T	T	T						T	G
5	t	106362	t	t		t	A	A	A		A	A						A	T
5	C	107386	C	C		C	A	A	A	A	A	A					A	A	C
5	C	107720	T	T		C	C	C	C	C	C	C					C	C	T
5	G	107923	G	G		C	C	C	C		C	C					C	C	G
5	T	108033	T	T		T	C	C	C	C	C	C					T	C	T
5	T	108713	T	T		C	C	C	C	C	C	C					C	C	T
5	C	108771	T	T		C	C	C	C	C	C	C			C		C	C	T
5	T	108799	C	C		T	T	T	T	T	T	T			T		T	T	C
5	G	108914	G	G		T	T	T	T	T	T	T					T	T	G
5	T	108941	T	T	T	A	A	A	A	A	A	A					A	A	T
5	G	109059	A	A		G	G	G	G	G	G	G					G	G	A
5	G	109100	A	A		G	G	G	G		G	G					G	G	A
5	C	109107	T	T		C	C	C	C		C	C					C	C	T
5	a	109237	G	G		a	a	a			a	a						A	G
5	T	109252	G	G		T	T	T			T	T					T	T	G
5	A	109265	G	G		A	A	A			A	A					A	A	G
5	A	109343	A	A			G	G	G		G	G					G	G	A
5	C	109375	C	C			T	T	T		T	T					T	T	C
5	T	109448	C	C			T	T	T	T	T	T					T	T	C
5	c	109594	A	A		c	c	c	c	c	c	c			A		c	C	A
5	C	109618	T	T		C	C	C	C	C	C	C			T		C	C	T
5	G	109633	A	A		G	G	G	G	G	G	G			A		G	G	A
5	T	109707	C	C			T	T		T	T	T					T	T	C
5	A	111339	A	A	A	G	G	G		A	G	G					G	G	A
5	G	111766		A			G	G			G	G	G				G	G	A
5	C	114095		C			T	T	T		T	T					T	T	C
5	C	114194		C			T	T	T	T	T	T					T	T	C
5	T	114248		T			C	C	C	C	C	C					T	C	T
5	T	115671		C			T	T	T	T	T	T						T	C
5	t	116203		t			C	C	C		C	C						C	T
5	A	116515		A			G	G	G		G	G						G	A
5	a	116951		a			T	T	T		T	T						T	A
5	t	117373		t		C	C	C			C	C						C	T
5	t	118354	A	A		t	t	t			t	t						T	A
5	A	118372	A	T		A	A	A			A	A						A	T
5	a	118467		a			a	T	T		T	T						T	A
5	A	118537		C		A	A	A	A		A	A						A	C
5	G	118855		G			A	A	A	A	A	A			G			A	G
5	A	118951		G			A	A		A	A	A						A	G
5	g	120344		g		A	A	A	A		A	A						A	G
5	t	121433		t		A		A	A		A	A						A	T
5	T	127256		T		C		C	C	C	C	C			C			C	T
5	T	127522		C				T	T	T	T	T						T	C
5	G	127666		A				G	G			G						G	A
5	T	129440		T		A		A	A			A					T	A	T
5	t	131424		A		t		t	t			t						T	A
5	C	132575		C		A		A	A	A		A						A	C
5	T	132584		T		A		A	A	A		A						A	T
5	T	132614		T		G		G	G	G		G						G	T
5	a	132686		a		T		T	T	T		T						T	A
5	A	139723		A		G		G	G	G	G				G			G	A
5	T	142705		G		T			T	T	T		T		T			T	G
5	G	142770		T		G			G	G			G		G			G	T
5	T	143292		T		C			C	C	T		C		C			C	T
5	G	143738		T	T	G			G	G	G		G		G			G	T
5	A	143754		C	C	A			A	A	A		A		A			A	C
5	A	144111		A		G			G	G	G		G		G			G	A
5	G	144147		G		C			C	C	C		C		C			C	G
5	A	144225		T		A			A	A	A		A		A			A	T
5	C	145838		T	T	C			C	C	C		C		C			C	T
5	A	146268		A	A	G			G	G	G		G		G			G	A
5	c	147279		c		T			T	T					T			T	C
5	A	148047		A		T			T	T			T		T			T	A
5	g	148981		g		A			A	A	A		A		A			A	G
5	t	149066		t		C			C	C			C		C			C	T
5	C	149118		C		T			T	T			T		T			T	C
5	A	149141		A		C			C	C	C		C		C			C	A
5	G	149226		G		A			A	A	A		A		A			A	G
5	A	149249		A		G			G	G	G		G		G			G	A
5	T	149293		T		C			C	C	C				C			C	T
5	C	149537		C		T			T	T	C		T		T			T	C
5	G	149623		G		A			A	A			A		A			A	G
5	C	149937		C		A			A	A					A			A	C
5	C	150330		C		T			T	T	T							T	C
5	G	150801		G		A			A	A	A		A					A	G
5	G	150806		G		A			A	A	A		A					A	G
5	A	150838		A		G			G	G	G		G					G	A
5	C	150855		C		T			T	T	T		T					T	C
5	T	150906		T		C			C	C	C		C					C	T
5	A	150945		A		C			C	C	C		C					C	A
5	T	150960		T	T	C			C	C	C		C					C	T
5	G	151170		G		A			A	A	A	A	A					A	G
5	G	151198		G		A			A	A	A		A					A	G
5	G	151235		G		A			A	A	A		A					A	G
5	C	151275		C		T			T	T	T		T					T	C
5	T	151327		T	T	G			G	G	T							G	T
5	T	151536		T		G			G	G	G	G	G					G	T
5	T	151547		T		C			C	C	C	C	C					C	T
5	G	154228		G		A			A	A	A	A	A					A	G
5	C	155043		T		C			C	C	C		C					C	T
5	C	155067		T		C			C	C	C	C	C					C	T
5	A	155082		G		A			A	A	A	A	A					A	G
5	T	155236		T		C	C		C	C	C		C					C	T
5	T	155315		T		A			A	A	A	A	A					A	T
5	T	155321		T		A			A	A	A	A	A					A	T
5	T	156627		A		T			T	T	T		T					T	A
5	C	157964		C		T				T	C	T	T					T	C
5	t	160561		t		C				C								C	T
5	g	160643		g		A				A	A		A				A	A	G
5	C	161861		C		T				T								T	C
5	G	161879		G		A				A								A	G
5	G	162020		A		G				G								G	A
5	C	162114		A		C				C		C						C	A
5	C	162179		T		C				C		C						C	T
5	G	162388		G		A				A								A	G
5	T	162524		T		C				C			C					C	T
5	A	162851		A		T	T			T								T	A
5	T	180243				A	A	A	A			A				A		A	--
5	C	181480				T		T	T							T		T	--
5	A	184888				T			T						T	T		T	--
6	C	7655	C			T				T			T		T			T	C
6	T	7715				G				G			G		G			G	--
6	A	97119	G			A	A			A	A	A	A			A		A	G
6	C	99155	C	C		T	T			T		T	T			T		T	C
6	t	109513	A	A			t		t			t	t					T	A
6	C	127497				T							T					T	--
6	G	138500	G	G		A		A	A			A	A			A		A	G
6	C	147193				T		T	T		T	T	T		T	T		T	--
6	T	157577	T		T		C	C	C		C	C			C	C		C	T
6	T	163104			C		T	T	T		T	T						T	C
6	G	163810			G	G	A	A	A	G		A						A	G
6	A	163864			A	T	T	T	T			T						T	A
6	T	178611		T			C	C	C			C				C		C	T
6	A	180334			T		A	A	A			A				A		A	T
6	T	204294	T			C		C	C	C	C	C						C	T
6	C	208902	C		C	T		T	T	T	T							T	C
6	A	215912	G						A	A	A							A	G
6	C	218778	C						T	T			T					T	C
6	C	220419	T						C	C	C		C					C	T
6	G	230565				A	G			A	A							A	G
6	A	235668				G	G			G	G		G					G	--
6	A	236617				G	G			G	G							G	--
6	A	242368					G		G	G	G	G	G					G	--
6	A	251761	A	G			G	A			A	A	G			A	A	G	A
7	a	156456	a	a			a	a		a		a	a		a	G		A	G
7	g	156524	g	g				g		A	g	g	g			A		A	G
7	a	156540	a	a				a		G	a	a	a			G		G	A
7	a	156555	a	a				a		G	a	a	a			G		G	A
7	G	162321						A					A					A	--
7	C	165813					C	T					T					T	C
7	G	165967						T					T					T	--
7	C	165994						T					T					T	--
7	A	166013						C					C					C	--
7	A	166025					C	C					C					C	--
7	T	166100					C	T					C					C	T
7	A	166260					G	G					G					G	--
7	A	166317						G					G					G	--
7	A	166347						G					G					G	--
7	A	166368						G					G					G	--
7	T	185096		G	G	T		T		T		T				T		T	G
8	G	18029		T			G	G			G		G			G		G	T
8	a	28992		T			a			a	a		a			a		A	T
8	T	36520		T						C	C	T	C			C		C	T
8	t	54086		A			t			t	t					t		T	A
8	T	54240		T	T		C			C	C					C		C	T
8	T	54328		C	C		T			T	T					T		T	C
8	A	55710		A			G			G	G					G		G	A
8	A	56170		G			A			A	A					A		A	G
8	T	56376		T	T		A			A	A					A		A	T
8	T	56942		T			C			C	C					C		C	T
8	A	57718		C			A			A	A					A		A	C
8	G	57865		A			G			G	G					G		G	A
8	A	58110		G	G		A			A	A					A		A	G
8	A	58260					G			G	G					G		G	--
8	T	62864		C			T			T	T					T		T	C
8	t	71666				t	A		t	A	A							A	t
8	G	86080			G		T	T		T	T	T				T		T	G
8	G	96956			G		T	T		T	T		T					T	G
8	A	120232			T			A		A	A	A	A					A	T
8	a	120842						T		T	T		T					T	--
8	C	120913			C			T		T	T		T					T	C
8	G	121504			T					G	G		G					G	T
8	T	122400			T			C		C	C		C					C	T
8	T	124075			T			C		C	C	C	C					C	T
8	G	127419			G			A		A	A		A			A		A	G
8	T	129413				G		G		G	G	G	G			G		G	--
8	a	133088			T			a		a	a		a					A	T
8	A	134472			A					C	C		C			C		C	A
8	T	148291			T	C				C	C		C					C	T
8	a	149973								a	T		a					A	T
8	c	150215				T				T	T							T	--
8	g	152516						A	A	A	A		A					A	--
8	T	153900		T				C	C	C			C					C	T
8	A	157046		A				C	C	C	C							C	A
8	C	157052		C		T		T	T	T	T							T	C
8	A	157218		G				A	A	A	A							A	G
8	T	157294		C				T	T	T	T		T					T	C
8	T	157457	T	T				A	A	A								A	T
8	T	159864		G		T		T	T	T	T							T	G
8	A	160253		A	A	G		G	G	G	G							G	A
8	C	160267		C	C	T		T	T	T	T							T	C
8	G	160280		G	G	C		C	C	C	C							C	G
8	C	160425	T	T	T			C		C	C							C	T
8	a	173241		a				T		a								T	A
8	t	176341		t		t		A										A	T
8	C	176870		T		C		C	C		C		C		C			C	T
8	G	191057	G	G		C			C				C					C	G
8	A	194934	A	A		G			G				G					G	A
9	T	28149		T			C			C		T						C	T
9	A	41422		A	A	C	C			C		C	C		C			C	A
9	a	43621		a	a	T	a			T		T			a			T	A
9	t	58007		A	A	t				t		t				t		T	A
9	a	110725		T		a	a											A	T
9	a	110731		T		a	a											A	T
9	G	116436	A			G		G	G									G	A
9	A	123548				T		T	T	T	T	T						T	--
9	a	136981	a		T	a		a	a			a						A	T
9	T	140541	T		T	C		C	C		C	C						C	T
9	c	142433	c		c	T		T	T			T						T	C
9	G	148172		A		G		G	G			G						G	A
10	A	44050					C					A				C		C	A
11	C	10161			C	T		T			T	T	T					T	C
11	a	72394	a		a	a		T	a	a	T				a	T	a	T	A
12	T	387			T	A	A	A	A	A	A	A	A					A	T
12	G	1939			G	A	A	A	A	A	A	A	A					A	G
12	t	15671				C	C	C	C		C	C	C					C	--
12	a	16129				C	C	C	C		C	C	C					C	--
12	t	18144	C			t	t	t	t		t	t	t					T	C
12	c	19418			T	c	c	c	c	c	c	c	c					C	T
12	C	41277		C		T	T	T	T	C	T	T	T					T	C
12	T	42196		T			G	G	G		G	G	G					G	T
12	T	44691		T			C	C	C		C	C	C					C	T
12	A	45263					G	G	G		G	G	G					G	--
12	t	72252						A					A			A		A	--
12	t	135481	t	t				A					A			A		A	T
12	T	146244		G	G	T		T					T					T	G
12	A	149386		A	A	G		G			G		G					G	A
12	G	160058		G	G	T		T			T		T			G		T	G
12	A	189405		A				T		A								T	A
12	G	191320		A	A	G		G		G	G							G	A
12	T	191830		C		T		T		T			T					T	C
12	c	197737		c				T										T	C
12	c	198879		T		c		c										C	T
12	T	200091		T				G										G	T
12	C	210968		C			T	T		C	T							T	C
13	A	2492		A	G		G	A	G									G	A
13	A	49484	A	A	G	A	G	G	A	G	A	A	G		A			G	A
14	C	11030			A	C	C	C		C		C	C			C		C	A
14	G	36395		T	T		G		G				G	G	G	G	G	G	T
14	A	40592		A	A		T	T	T			T	T		T			T	A
14	G	93808			G	A			A		A	A	A					A	G
14	T	94236			T				C				C					C	T
14	A	116173							T	T	T					T		T	--
14	A	116430								G	G							G	--
14	a	116473							a	T	T					a	a	T	A
14	T	120270							A	A	A					A		A	--
14	a	121703			a				G	G	G	G				G		G	A
14	T	122205							C	C	C		C			C		C	--
14	A	122449							T	T	T	T	T			T		T	--
14	T	122522							A	A	A		A			A		A	--
14	T	127095							A	A	A					A		A	--
14	T	127582		C					C		C					C		C	--
14	a	128509							G		G							G	--
14	t	128813							C		C							C	--
14	G	131390	G				A	A			G	A	A					A	G
14	G	131425	G				A	A			G	A	A					A	G
14	G	131450					A	A	G		G	A	A					A	G
15	T	3329		T	T	A			A				A			A		A	T
15	a	10578		a	a	T			T				T			T	a	T	A
15	A	15204		A	A	G			G							G		G	A
15	C	15516		T	T	C			C		C							C	T
15	T	15876		T	T	C			C							C		C	T
15	A	20992			G	A			A									A	G
15	C	21099			C	G			G	C								G	C
15	a	33679			a	T												T	A
15	T	38375			T	A												A	T
15	t	38416			t	A												A	T
15	A	38510			A	T												T	A
15	A	39976				G			G									G	--
15	G	53937		G		T	T	T	T	T					T			T	G
15	C	55084		T		C	C	C	C	C		C	C		C			C	T
15	G	56226				T	T	T	T	T		T			T			T	--
15	T	70329		C		T		T	T	T		T	T					T	C
15	T	75374		T	T			C		C			C					C	T
15	A	75395		A	A			G		A			G					G	A
15	A	78089		A		A		G				G	G					G	A
15	A	78301		A		C		C		C		C	C					C	A
15	A	81613		G				A	A	A			A					A	G
15	T	81698		G				T		T			T					T	G
15	T	81744		A				T	T	T			T					T	A
15	C	81809		T				C	C	C			C					C	T
15	g	86373		g				T	g	T		T	T					T	G
15	A	86493		A				T		T		T	T					T	A
15	t	86639		t				C		C		C	C					C	T
15	a	88960		a				T				T	a				a	T	A
15	A	92946	A			G		G				G	G					G	A
15	T	93069		C		T		T		T		T	T			T		T	C
15	A	93080		G		A		A		A		A	A				A	A	G
15	G	94327		G		T		T				T						T	G
15	g	94834				A		g				A						A	G
15	t	94840				A		A				A						A	--
15	t	95152				A		A				A	A			A		A	--
15	G	95186				A		A				A	A			A		A	--
15	C	95343		C		A		A				A						A	C
15	G	95415		G		A		A		A		A	G			A		A	G
15	A	95557				G		G				G				G		G	--
15	C	95631		C		T		T				T				T		T	C
15	T	95686		T		C	C	C				C						C	T
15	A	97358				G		G				G				G		G	--
15	A	97552				G		G				G						G	--
15	C	103544			C	T		T										T	C
15	A	103758			A	T	T	T					T			T		T	A
15	T	104022			T	C		C	C				T					C	T
15	G	104780			T	G		G								G		G	T
15	C	104791			T	C		C								C		C	T
15	A	105825			A	G		G								G		G	A
15	G	106319			G	A		A										A	G
15	G	106656			A	G		G	G				G					G	A
15	T	107280			C	T		T										T	C
15	c	107435				A		A										A	--
15	t	107485			t	C		C			t							C	T
15	g	107554			g	A		A										A	G
15	t	107621				A		A										A	--
15	t	107628				C		C										C	--
15	g	107714			A	g		g										G	A
15	a	108202				T		T										T	--
15	g	108267				A		A										A	--
15	t	108273				A		A										A	--
15	t	108341				C		C										C	--
15	a	108731			a	T		T										T	A
15	t	108757			t	A		A										A	T
15	C	109065			A	C		C										C	A
15	T	109354			T	C		C			C							C	T
15	T	109862			C	T		T					T			T		T	C
15	A	110124			G	A		A					A					A	G
15	T	110969			T	A		A			T					A		A	T
15	A	111346			G	A		A			A					A		A	G
15	G	111557			G	A		A			A							A	G
15	G	112115			G	T		T			T							T	G
15	G	112734			G	A		A			A					A		A	G
15	T	113568			T	A		A			T							A	T
15	t	113846			t	A		A										A	T
15	T	114407			T	A		A		T	A							A	T
15	T	117149			T	A	T	A			A							A	T
15	A	117679			A	G		G										G	A
15	T	117709			T	G		G										G	T
15	G	117970			G	A		A										A	G
15	A	118008			A	C		C		A								C	A
15	C	118053			C	T		T		T	T							T	C
15	C	118808			C	T		T	T		T							T	C
15	T	119715			T	C		C				T	C					C	T
15	A	119853			G	A		A			A							A	G
15	t	120843			A	t		t										T	A
15	A	121329			A	G		G		G								G	A
15	G	121576			G	A		A		G	A							A	G
15	G	121597			G	A		A			A							A	G
15	A	122937			A	G		G		G		G						G	A
15	G	123360			G	T		T		T		T						T	G
15	G	124557			G	A		A		A	A							A	G
15	C	125324			C	T		T		T		T						T	C
15	T	125391			T	C		C		C	T	C						C	T
15	a	126251			a	C		C					C					C	A
15	t	127435			t	A		A					A					A	T
15	T	128134			C	T		T					T					T	C
15	T	128325			C	T		T			T		T					T	C
15	A	129190			G	A		A					A					A	G
15	T	129196			C	T		T					T					T	C
15	G	129203			A	G		G				G	G					G	A
15	A	130344			A	G		G					G					G	A
15	C	131205			C	C		T		T			T		T			T	C
16	C	2960	C							A		A						A	C
16	a	8698	a							T						T	T	T	A
16	C	13654		T		C	C	C		C		C	C			C	C	C	T
16	a	13873		a		G	G			G	G	G				G	G	G	A
16	A	14129		G		A				A	A	A				A	A	A	G
16	C	14215		T		C			C	C	C	C	C			C	C	C	T
16	G	14324		A		G		G		G	G	G	G			G	G	G	A
16	A	14428		G		A				A		A	A			A	A	A	G
16	G	14608		C		G				G		G	G			G	G	G	C
16	A	14640		T		A	A			A		A	A			A	A	A	T
17	A	2710	A		A			G	G	G	G							G	A
17	t	6348	A		A			t	t	t								T	A
17	T	9679	T	T	T			C	C	C								C	T
17	T	14670	C		C	T		T	T			T						T	C
17	C	28655		C		A	A		A	A				A	A	A	A	A	C
17	A	34541		G			G	G	G	G				G	G		G	G	--
17	G	41845		T	G		T	T	T	T				T	T		T	T	G
17	g	42389		A				A	A	A	A	A		A	A		A	A	--
17	C	48058		C					T			T		T	T			T	C
17	t	64647		t			A		A			A			A		A	A	T
17	A	65027		A		G	G		G	G		G			G		G	G	A
17	t	65736		t			A					A			A		A	A	T
17	G	80851		G			T	T			T	T			T	T	T	T	G
17	G	82791	G	G	G		A	A		A	A	A				A	A	A	G
17	A	89933		A			T	T		T	T	T				T		T	A
17	T	92972		T			C	C		C	C	C				C		C	T
17	A	110065		A		G	G	G					G					G	A
17	T	114409		T		C		C		C		C	C					C	T
17	C	114667		T		C		C		C		C	C					C	T
17	T	114902		C		T		T	T	T		T	T					T	C
17	G	115122		G	G	A		A	A	A		A	A					A	G
17	A	115917		A		G		G		G		G	G					G	A
17	A	116314		A		G		G		G	G	G	G					G	A
17	T	119494		T				C					C					C	T
17	G	119951		G	G			A		A	A	A	A					A	G
17	G	121203		G	G			A	A				A					A	G
17	G	121602		G	G			A					A					A	G
17	G	122756		G		T	T	T			T		T					T	G
17	a	125706		G	G		a	a			a	a	a					A	G
17	T	126781		T	T		C	C				C	C					C	T
18	T	35823		T		A		A	A	A	A	A	A			A		A	T
18	C	42298		T		C		C		C	C		C			C		C	T
18	A	105680				G	G	G	G	G	G	G	G		G	G		G	--
18	G	105766			G	A	A		A	A	A	A	A		A	A		A	G
18	A	105805	A		A	G	G		G	G	G	G	G		G	G		G	A
18	C	105895	C			A	A		A	A	A	A	A		A			A	C
18	G	106211			G	A	A		A	A	A	A	A		A	A		A	G
18	C	106270			C	T	T		T	T	T	T	T		T	T		T	C
18	c	106425			c	T	T		T	T	T	T	T		T	T		T	C
18	a	106447			a	G	G		G	G	G	G	G		G	G		G	A
18	t	106468				C	C		C	C	C	C	C		C	C		C	--
18	A	106500			A	G	G		G	G	G	G	G		G	G		G	A
18	C	106507			C	T	T		T	T	T	T	T		T	T		T	C
18	T	106832			C	C	C		C	C	C	C	C		C			C	--
18	A	106867			G	G	G		G	G	G	G	G		G			G	--
18	T	106951			C	T	T		T	T	T	T	T		T			T	C
18	T	106969			G	T	T		T	T	T	T	T		T			T	G
18	T	107172			G	T	T		T	T	T	T	T		T			T	G
18	T	107455	T		C	T	T		T	T	T	T	T		T			T	C
18	T	107490	T		C	T	T			T	T	T	T		T			T	C
18	T	107500			C	T	T			T	T	T	T		T			T	C
18	G	107571			G	A	A			A	A	A	A		A	A		A	G
18	C	107629			C	T	T		T	T	T	T	T		T	T		T	C
18	C	107731			T	C	C			C	C	C	C		C	C		C	T
18	G	107958			G	C	C		C	C	C	C	C		C	C		C	G
18	G	107994	G		G	A	A		A	A	A	A	A		A	A		A	G
18	T	108106				C	C		C	C	C	C	C		C			C	--
18	a	108220								T	T	T	T		T			T	--
18	C	108834			T	C	C		C	C	C	C	C		C	C		C	T
18	C	108884			T	C	C		C	C	C	C	C		C	C		C	T
18	T	108907			A	T	T		T	T	T	T	T		T	T		T	A
18	t	111441			A		t		t	t	t	t	t		t	t		T	A
18	t	114730			A	t	t	t	t	t	t	t	t		t	t		T	A
18	G	119991				A				A		A	A			A		A	--
18	g	120590				A			A	A		A	A			A		A	--
18	A	125116				G						A	G			G		G	A
18	G	140620			G	A	A		A		A		A					A	G
19	A	7497		A		C	A		A	A	A	A	C					A	C
19	C	7870	C	C	C	T	T		C	C	C		T					T	C
19	A	7891	A	A	A	C	C		A	A	A		C					C	A
19	T	7902	T	T	T	C	C		T	T	C	T	C					C	T
19	G	7920	G	G	G	A	A		G	G	G	G	A					A	G
19	T	134643		T			C	C	C		C	C						C	T
19	C	194275		T	T		C	C	C			C	C				C	C	T
19	T	232111	C	C					T			T						T	C
19	c	233356	T	T					c			c						C	T
19	C	233397	G	G					C		C	C						C	G
19	G	233604	G	G							A	A						A	G
19	C	233617	C	C								T						T	C
19	A	233669	A	A								T						T	A
19	t	233703	t	t					A		A	t						A	T
19	t	233727	t	t					C		C	C						C	T
19	A	234076	A	A					G	G	G	G	G					G	A
19	A	234128	A	A					G			G						G	A
19	C	234140	C	C					T		T	T						T	C
19	T	234152	T	T					A		A	A	A					A	T
19	T	234187	T	T					C		C	C	C					C	T
19	T	234242	T	T					C	C	C	C						C	T
19	A	234255	A	A					G	G	G	G						G	A
19	A	234289	A	A					T	T	T	T	T					T	A
19	C	234384	C	C					T	T	T				T			T	C
19	A	234426	A	A					G	G	G							G	A
19	T	234572	T	T			A		A	A	A		A		T			A	T
19	G	234614	G	G			A		A	A	A		A		A			A	G
19	C	234699	C	C					T	C	T	T	T					T	C
19	A	234707	A	A					G	G	G	G	G					G	A
19	G	234751	G	G					A	A	A	A			A			A	G
19	G	235303	G	G						A	A							A	G
19	G	235345	G	G					A	A	A							A	G
19	T	237936	A	A					T	T	T	T	T					T	A
19	T	238793	T	T						A	A				T			A	T
19	G	238836		G						A	A							A	G
19	G	238849		G						A	A							A	G
19	T	238938		C	C				T	T	T	T	T		T			T	C
19	T	239598		T	T					G	G		G		G			G	T
19	T	239706		A	A					T	T		T					T	A
19	A	240110		A	A					G	G		A		G			G	A
20	t	5451		A	t		A					t			A			A	T
20	T	5674		C			C	C	C				C		C			C	--
20	C	6331		A			A	A	A				A		A			A	--
20	A	6639		T	A		T	T		A			T		T			T	A
20	A	9267		T	A		T	T		A			T		T			T	A
20	a	11656		a		T	T	T		a			T					T	A
20	a	26916				G	G		G			G	G					G	--
20	A	49365					G		G	G	G	G	G					G	--
20	G	94440		A	G		A	G	G	G	G	A	A		G			G	A
20	C	94458		T	C		T	C	C		C	T	T		T		C	C	T
20	T	121277	C		C		T		T		T	T						T	C
21	A	12780										G						G	--
21	T	14975		C								T						T	C
21	T	15813										C						C	--
21	T	15894										C						C	--
21	C	15966										T						T	--
21	A	15976										C						C	--
21	T	16082										A						A	--
21	T	16101										C						C	--
21	T	16123										C						C	--
21	C	16134										T						T	--
21	G	16154										A						A	--
21	T	16183										G						G	--
21	C	16650										T						T	--
21	a	16677										C						C	--
21	G	16789										A						A	--
21	G	17002										A						A	--
21	g	17373								A		A						A	--
21	G	17520										T						T	--
21	A	17684										G						G	--
21	A	17701										G						G	--
21	G	17709										A						A	--
21	C	17774										G						G	--
21	T	18061										C	C					C	--
21	C	23130					T					T	T					T	--
21	T	23191					C					C	C					C	--
21	G	23578					A			A		A	A					A	--
21	A	23646					G	G		G		G	G					G	--
21	A	23723					T			T		T	T					T	--
21	t	25471	t						t			A	t				t	A	T
21	a	25486	a						a			T						T	A
21	A	25545					T					T	T					T	--
21	C	25576					A					A	A					A	--
21	C	25943										T	T					T	--
21	A	26006					G			G		G	G					G	--
21	A	26039					G					G	G					G	--
21	T	29754					C					C	C					C	--
21	A	29967					G					G	G					G	--
21	A	30008					C					C	C					C	--
21	C	30087					T					T	T					T	--
21	G	30487					T					T	T					T	--
21	G	46199					A				A	A	A			A		A	--
21	C	51762					T	T			T	T	T			T		T	--
21	C	51956					T					T	T			T		T	--
21	T	52456					G					G	G			G		G	--
21	A	61135					C					C	C					C	--
22	A	574			A			G		G			G					G	A
22	C	18073	C	C	C		T		T		T					T		T	C
22	T	120563		T	T	C		C	C	C	C	C	C	T				C	T
22	A	120648		G	G	A		A	A	A	A	A	A					A	G
22	A	120661		T	T	A		A	A	A	A	A	A					A	T
22	C	121339		T	T	C		C	C	C	C	C	C					C	T
22	A	121714		G	G	A		A	A	A	A	A	A					A	G
22	G	121742		A	A	G		G	G	G	G	G	G					G	A
22	C	129942	T	T	T	C		C	C	C	C	C	C					C	T
22	A	133516			G	A		A	A	A	A	A	A					A	G
22	A	134034			G	A		A	A	A	A	A	A					A	G
22	T	136178			T	C		C	C	C	C	C	C					C	T
22	G	136212			G	T		T	T	T	T	T	T					T	G
22	T	136222			T	C		C	C	C	C	C	C					C	T
22	G	136642	G		G	A		A	A	A	A	A	A					A	G
22	G	136709	G	G	G	A		A	A	A	A	A	A					A	G
22	G	136778	G	G	G	A		A	A	A	A	A	A					A	G
22	C	137789	C	C	C	T		T	T	T	T	T	T					T	C
22	a	139296	T	a	T	a		a	a	a	a	a	a					A	T
23	C	32612	C	A	A	C		C	C	C	A		C				A	C	A
23	T	83550		C	T		C	T	T	T	T	C	C			T		T	C
23	t	106907		t	t	A	t	A	A		A	A	A			A		A	T
23	a	106935		a	a	T	T	T	T		T	T	T			T		T	A
24	G	55979				A	A						A			A		A	--
25	T	2885			C	T		T	T	T			T					T	C
25	C	3124		T	T	C		C	C	C			C					C	T
25	G	3308		G	G	A		A	A	A			A					A	G
25	C	4282		C	C	T		T	T	T			T					T	C
25	T	4790		C	C	T		T	T	T			T					T	C
25	A	5653		A	A	T		T	T	T			T					T	A
25	G	6215		A	A	G		G	G	G			G					G	A
25	G	6593		G	G	A		A	A	A			A					A	G
25	A	7478		G	G	A		A	A	A			A					A	G
25	G	8737		G	G	T		T	T	T		T	T					T	G
25	T	8755		T	T	C		C	C	C		C	C					C	T
25	A	9540		T	T	A		A	A	A			A					A	T
25	C	12274		T	T	C		C	C	C	C		C					C	T
25	C	12790		C	C	T		T	T	T	T		T					T	C
25	a	13375		a	a	G		G	G	G	G		G					G	A
25	C	13820		C	C	T		T	T	T	T		T					T	C
25	G	13930		A	A	G		G	G	G	G		G					G	A
25	T	14447		T		A		A	A	A	A		A					A	T
25	C	14502		C		T		T	T	T	T		T					T	C
25	G	14511		G		T		T	T	T	T		T					T	G
25	A	14558		A		G		G	G	G	G		G					G	A
25	A	14739		A		G		G	G	G	G		G					G	A
25	T	14985		T		C		C	C	C	C		C					C	T
25	G	15015		G		A		A	A	A	A		A					A	G
25	C	15671		T		C		C	C	C	C		C					C	T
25	C	15837		C				T	T	T	T		T					T	C
25	a	16737		T				a	a	a	a		a					A	T
25	G	17643		G				A	A	A	A		A		A			A	G
25	A	20361		A				G	G	G	G		G					G	A
25	C	39662						T	T	T	T	T	T	C	T			T	C
25	C	45327				C		T	T	T	T	T	T		T			T	C
25	A	64218						G										G	--
25	T	73832						C					C					C	--
25	C	73979						T	T									T	--
25	A	78223				G		G	G				G				A	G	A
25	G	89923					A		A			A	A			A		A	--
25	T	108173		T	T		A						A			A		A	T
25	G	108343			G		A											A	G
25	A	110171		A	A		T			T						A		T	A
26	t	16673		t			A		A		A	A	A					A	T
26	a	26421		a					T			T	a					T	A
26	T	34010		G			T			T		T	T					T	G
26	T	48979		T			C	C		C		C						C	T
26	G	49193		A	A					G		G						G	A
26	G	49279		G	G		A	A		A		A						A	G
26	G	49353		G	G			A		A		A						A	G
26	C	49566		C	C		T			T		T						T	C
26	C	50080		C	C		T			T		T						T	C
26	A	50955		A	A		G	G		G		G						G	A
26	T	52221		C	C		T			T		T						T	C
26	T	53393			T		C			C		C						C	T
26	T	53485			T					C		C						C	T
26	A	53969			A					G		G						G	A
26	C	54132			T					C		C	C					C	T
26	g	107482		g					A	g	A		A		A		g	A	G
27	T	24496	T		T					G	G							G	T
27	A	39000			A					G	G	G						G	A
27	A	39417		A	T						A							A	T
27	g	55310						A	g		A					g		A	G
27	g	72405						A	A		A		A			A		A	--
27	A	73509						T	T				T			T		T	--
27	a	74193							T				T					T	--
27	T	75012							T				C					T	C
27	g	77917											A					A	--
27	T	84860				G	G				G		G		G	G		G	--
27	a	84971											G		G			G	--
27	a	85424				G							G					G	--
27	C	85560											T		T			T	--
27	T	85705											C					C	--
27	C	85833											T					T	--
27	A	86611									G		G		G			G	--
27	C	87320											T					T	--
27	a	93488		a						a	a				G			G	A
27	A	94490									G							G	--
27	C	94789					T				T				T			T	--
27	G	95860											A		A			A	--
27	A	96585									G							G	--
27	G	96638					A				A							A	--
27	C	96695					T				T							T	--
27	G	97093					A				A							A	--
27	T	98880					C											C	--
27	T	101273					T						C					T	C
27	G	104682		G	G	T	T				T	T	T					T	G
27	T	105401		T									G					G	T
27	g	105988		A			g	g										G	A
27	T	106497					C					C	C					C	--
27	T	106921					A						A					A	--
27	A	109658		T			A	A			A		A					A	T
27	G	110698		G		A					A		A					A	G
27	C	110996		C		T	T	T			C	T						T	C
27	a	115030				T		T			T		T					T	--
27	A	117804						G			G		G					G	--
27	A	117864						G			G		G					G	--
27	A	118303		A			A				G		G					G	A
27	A	118343		A		G					G		G					G	A
27	t	119317		t							C		C					C	T
27	C	126707		T		C		C		C	C							C	T
27	a	140465	a	T							a							a	T
27	A	181439		G	G	A	A	A	A		A		A					A	G
27	A	182132		G	G			A	A	A	A		A					A	G
27	G	203227		A		G		G		G			G					G	A
28	G	8046				A		A	A			A	A		G			A	G
28	C	38523				A		A		A			A					A	--
28	C	38770			C	T		T		T			T					T	C
28	T	38832			A	T		T	T	T			T					T	A
28	G	41013				A		A		A			A					A	--
28	G	49643	A			A			A	A		G	A		A	A		G	A
28	T	51419				A			A	A			A		A	A		A	--
28	G	54265			T	G		G	G	G	T	T	G		G	G		G	T
28	G	54271			T	G		G	G	G	T	T	G		G	G		G	T
28	C	55028				A			A	A	A		A		A	A		A	--
28	C	58767				T				T	C		T			T		T	C
28	G	60800				A			A	A	A		A		A	A		A	--
28	a	62947				T				T	T		a		a	T		T	A
28	G	67958			A	G			G	G	G	G	G					G	A
28	C	81011			C	T		T	T		T	T	T					T	C
28	A	82783		A	A	T			T		T	T	T					T	A
28	a	91016			T	a		a	a		a							A	T
28	C	91764			C	T			T		T		T					T	C
29	A	17686		A	A	T	T		T	T	T	T					T	T	A
29	C	69109					A		A	A	C	A	A		C	C	A	A	C
31	T	1759	T	T	T		A		A	A						A		A	T
31	C	3347	T	T			C		C	C	C		C			C		C	T
31	A	4349	A	A			T		T	T	T		T			T		T	A
31	T	5810	T	T			G		G	G	G		G			G		G	T
31	A	10528	A	A		C	C		C		C	C	C			C		C	A
31	C	124696	T	T		C	C											C	T
31	G	132141	G	G			A										A	A	G
31	a	139446		a	a	G	G	G			G		G					G	A
31	A	140092		A		G	G	G		G	G		G				G	G	A
31	T	144870	T	T		C	C	C		C								C	T
31	A	145221	A	A	A	T	T	T		T	T		T					T	A
31	a	147048	a	a		C	C			C								C	A
31	A	150237	A	A	A	A	G		G	A		G	G					G	A
31	C	150367	T	T	T	C	C	C	C	C		C	C					C	T
31	T	151041	T	T		C	C		C	T	C	C	C					C	T
31	T	151082	T	T	T	C	C	T	C	T	C	C	C				T	C	T
31	G	151536	G	G		G	A		A	G	A	A	A					A	G
31	A	151554	A	A		A	G		G	A	G	G	G					G	A
31	A	152172	A	A	A	T	T	A	T	A	T	T	T					T	A
32	C	17002		C	C		T		T		T		C					T	C
32	C	17828	C	C			T		T	T	T		T	C				T	C
33	A	6889				T	T	T			T	T		T				T	--
33	C	14906				T	T	T			C							T	C
33	G	35366	G	G		A	A	A			A	A	A					A	G
33	C	40912		T			C	C			C	C	C					C	T
33	C	48743			T		C	C			C		C			C		C	T
33	g	54766	g		g		T	T			T		T			T		T	G
33	G	54909	G		G	A	A	A			A	A	A			A		A	G
33	T	57225	G		G	T	T	T			T	T	T		T	T	T	T	G
33	A	60115	G		G		A	A			A	A					A	A	G
33	G	60296	G		G		A	A			A	A					A	A	G
33	A	60319	A		A		T	T									T	T	A
33	T	61174	T		T	C	C	C				C					T	C	T
33	T	64566	T		T		C	C										C	T
33	A	65806	A		A		G	G										G	A
33	G	66474	G		G	A	A	A										A	G
33	a	67554	a				T	T										T	A
33	C	68787	T		T	C	C	C								C		C	T
33	T	69827	C		C	T	T	T								T		T	C
33	T	72317			C	T	T	T										T	C
33	T	76075			T	C	C	C					C					C	T
33	A	76527			A		G	G					G					G	A
33	G	77195			G	G		C			C		C			C		C	G
33	a	78471			a						G		G					G	A
33	G	78584			G		G				A		A					A	G
33	C	79060			T		C			C			C					C	T
33	G	79128			A		G			G			G					G	A
33	A	79841			A		G	A		G	G		G	A				G	A
33	C	81176			C		T			T	T		T					T	C
33	G	82305			G								A					A	G
33	a	82497			a					T	T		T					T	A
33	A	82845			G		A			A	A		A					A	G
33	a	83255			a		T						T					T	A
33	C	84963			C		T			T	T		T	T				T	C
33	T	86655			T		C			C	C	C	C					C	T
33	A	87643			A		T			T	T	T	T	T				T	A
33	A	88689			G		A				A		A					A	G
33	G	88741			A	G	G				G		G					G	A
33	A	88857			A	T	T		T	T	T		T					T	A
33	C	89372			C		T			T	T		T					T	C
33	A	90238			A		G			G	G		G	A				G	A
33	c	90440			T		c						c			c		C	T
33	A	91787			G		A				A		A					A	G
33	A	92843			G		A				A		A	A				A	G
33	A	93456			A		G			G	G	G	G					G	A
33	T	96739			T		C		C	C	C	C	C	C				C	T
33	G	96832			A		G				G	G	G					G	A
33	T	96924		A	T	A	A				A	A	A					A	T
33	A	96948		T	A	T	T		T		T	T	T					T	A
33	G	98139	G		A		G			G	G	G	G					G	A
33	a	98993			T		a				a	a	a					A	T
33	G	99129			C		G				G		G					G	C
33	C	99998			T		C					C	C					C	T
33	t	100293			t		C						C					C	T
33	G	100318			G		T						T					T	G
33	T	102215			C		T				T	T	T					T	C
33	G	102420			G		C				C	C	C					C	G
33	A	103137			A		G				G		G					G	A
33	G	103597					A				G	A						A	G
33	T	104094			T		C					C						C	T
33	C	104226			C		T											T	C
33	T	104528					A											A	--
33	t	104664					C	t				C						C	T
33	C	104721			C		T				T	C			C			T	C
33	T	104755			T		C				C				C			C	T
33	T	104969			T		C				C	C			C			C	T
33	A	105009			A		C					C			C			C	A
33	C	105214			C		A				A							A	C
33	C	106203			C		T				T				T			T	C
33	G	106210			G		T				T				T			T	G
33	G	106340			G		A				A	A			A			A	G
33	G	107833			G		A				A				A			A	G
33	T	107967					C					C			C			C	--
33	T	107976					C					C			C			C	--
33	C	108125			T		C				C	C			C			C	T
33	T	109489					C								C			C	--
33	t	109547													A			A	--
33	a	109565					T											T	--
33	C	109742			C		T					T			T			T	C
33	G	110662					G								A			G	A
33	T	110881			T		C				C	C			C			C	T
33	C	110994			A		C				C	C			C			C	A
33	A	111092					G	G			A	G			G			G	A
33	T	111438			C		T	T			T	T			T			T	C
33	A	111522			T		A	A				A			A			A	T
33	G	111757			A			G			G	G			G			G	A
33	C	111817			C						T	T			T			T	C
33	G	123309			G		A	A			A	G			A			A	G
34	C	28861					T			T	C					T		T	C
34	A	28937				G	G			G	G					G		G	--
34	T	29378				C	C			C						C		C	--
34	g	29526					A			A						A		A	--
34	T	30786					C			C	C					C		C	--
34	T	30822					C			C	C					C		C	--
34	T	30894					C			C	C					C		C	--
34	T	33092					C			C	C					C		C	--
34	T	37886					A			A	A					A		A	--
34	C	55798				T	T			T						T		T	--
34	T	70289			G	T		T		T		T	T					T	G
34	G	74252			G	T	T	T		T			T			T		T	G
34	C	74295			C	A	A	A		A			A			A		A	C
34	G	74595			T	G		G		G			G			G		G	T
34	T	75363			C	T		T		T			T			T		T	C
34	G	75541			G	A	A	A		A			A			A		A	G
34	C	77280	T	T	T	C	C			C			C			C		C	T
34	G	78488		A	A	G		G		G			G			G		G	A
34	C	78921		C	C	A		A		A		A	A		A	A		A	C
34	T	79272		T	T	C		C		C			C		C	C		C	T
34	G	81855		A	A	G	G	G		G			G		G	G		G	A
34	T	81889		C	C	T	T	T		T	T		T		T	T		T	C
34	G	82233	T	T	T	G		G		G			G		G	G		G	T
34	A	82267	G	G	G	A		A	A	A			A		A	A		A	G
34	a	83140	C	C	C	a				a			a		a	a		A	C
34	t	84169		t	t	A		A		A	A		A		A	A		A	T
34	T	85415		T	T	C				C	C		C		C	C		C	T
34	A	85445		A	A	G				G			G		G	G		G	A
34	T	85515		C	C	T		T		T			T		T	T		T	C
34	C	86225		C	C	T			T	T			T		T	T		T	C
34	t	86249		t	t	C			C	C			C		C	C		C	T
34	A	86493		G	G	A		A	A	A	A		A		A	A		A	G
34	C	86546		T	T	C		C	C	C		C	C		C	C		C	T
34	a	86597		T	T	a		a	a	a			a		a	a		A	T
34	T	86646		C	C	T		T	T	T		T	T		T	T		T	C
34	t	87206		A	t	t			t	t			t		t	t		T	A
34	t	87392		t	t	A			A	A		A	A		A			A	T
34	T	87548		T	T	C		C	C	C			C		C			C	T
34	G	90731		G	G	A		A	A	A	A	A	A		A			A	G
34	a	91323		C	C	a		a	a	a			a		a			A	C
34	t	91644		t	t	A			A	A			A		A	A		A	T
34	G	92132		G	G	A			A	A		A	A		A	A		A	G
34	C	92403		C	C	G			G	G			G		G	G		G	C
34	G	92586		G	G	A			A	A			A		A	A		A	G
34	T	92676			T	C			C	C			C		C		C	C	T
34	A	93033		A	A	C		C	C	C		C	C		C		C	C	A
34	C	94119		T	T	C			C	C			C		C			C	T
34	A	94141		G	G	A			A	A		A	A		A			A	G
34	C	94209		T	T	C			C	C	C	C	C		C			C	T
34	a	94483		a	a	C			C	C			C		C			C	A
34	a	94598		a	a	T			T	T					T			T	A
34	A	94689		A	A	T			T	T			T		T			T	A
34	T	94718		T	T	C			C	C		C	C		C			C	T
34	G	98776		G	G				T	T	T	T	T					T	G
34	A	98932		G	G				A	A			A					A	G
34	C	98984		C	C				T	T		T	T					T	C
34	T	99141		A	A				T	T		T	T					T	A
34	G	99969		G	G				A	A		G	A					A	G
34	C	102498		C	C				T	T	T	T	T				T	T	C
34	A	102737		A	A				G	G	G	A	G				G	G	A
34	T	103208		T	T				C	C	C	C	C			C	C	C	T
34	G	104448		G	G	A			A	A	A	A	A				A	A	G
34	G	104854		A	A	G			G	G	G		G				G	G	A
34	C	105411		C	C				T	T	T		T				T	T	C
34	G	105600		A	A	G			G	G	G	G	G				G	G	A
34	T	105760		T	T	C			C	C	C	C	C				C	C	T
34	A	107975		A	A	T			T	T	T	T	T				T	T	A
34	G	108088		G	G	A			A	A	A	A	A				A	A	G
34	C	108560		C	C	T			T	T	T	T	T				T	T	C
34	A	108805		G	G	A			A	A	A	A	A				A	A	G
34	C	109568		C	C	T			T	T		T	T				T	T	C
34	A	109604		A	A	G			G	G		G	G				G	G	A
34	T	109618		T	T	C			C	C		C	C				C	C	T
34	G	109722		A	A	G			G	G	G	G	G				G	G	A
34	G	109864		G	G	A			A	A	A		A				A	A	G
34	C	109970		C	C				T	T			T				T	T	C
34	a	110009		a	a				a	T	a		T				T	T	A
34	C	110196		C	C	A			A	A	A	A	A				A	A	C
34	G	110235		G	G	A			A	A	A	A	A				A	A	G
34	C	110295		C	C	T			T	T	T		T				T	T	C
34	C	110983		T	T	C			C	C	C	C	C				C	C	T
34	T	111417		T	T				G	G			G				G	G	T
34	T	112143		T	T	A			A	A	A	A	A				A	A	T
34	a	112590		a	a				T	T			T					T	A
34	A	130760		A		G			G	G		G	G		G			G	A
34	C	170562		C		A			A		A							A	C
34	T	173235		T		C			C		C							C	T
34	C	173675		C		T			C		T							T	C
34	C	173824		C		T			T		T							T	C
34	A	173991	G	G		A			A		A							A	G
34	G	174036	A	A		G			G		G							G	A
34	T	174196		A					T		T	T						T	A
34	T	174221		A					T		T	T						T	A
34	G	174273		A					G		G	G						G	A
34	C	174450		T		C			C		C							C	T
34	A	174475		G		A			A		A							A	G
34	T	174513		C		T			T		T							T	C
34	A	174589		C		A			A		A					A		A	C
34	A	174660		A					T		T							T	A
34	C	174789		T		C			C		C	C						C	T
34	C	174979		C		T			T		T							T	C
34	C	175120		C		A			A		A	A						A	C
34	T	175328		A		T			T		T						A	T	A
34	C	175464		T		C			C		C							C	T
35	G	30822	A	A	A				G	G		G						G	A
35	c	33291	c		c			T	T	T		T						T	C
35	A	33633	A		A				T	T		T						T	A
35	t	40701	t						C	C		C						C	T
35	a	47793	T						a									A	T
35	a	52369	a						T	T	T							T	A
35	G	58005	G		G				A	A	A							A	G
35	A	58123	A							C								C	A
35	C	58156								A								A	--
35	C	58230	T		T				C	C								C	T
35	G	58606	G							A								A	G
35	A	58748	A		A				G	G	G							G	A
35	A	60335	C		C					A	A							A	C
35	G	60459	A	A	G				G	G	G							G	A
35	C	60485	A	A	A					C	C							C	A
36	A	532	G	G	G		A		A	A	A	A	A		A			A	G
36	G	6569		T	T	G	G		G	G	G	G	G		G			G	T
36	C	18004		C	C		T		T	T	T	T	T					T	C
36	a	39320		a												T		T	A
36	t	68076					A		A		A				A	A		A	--
36	C	88596		C					T		T				T			T	C
37	a	24585							T	T	T							T	--
37	C	56968		C	A	A			A	A	A		A					A	C
37	A	57145		A		G			G	G	G		G					G	A
37	a	62307				T			T	T	T		a					T	A
37	A	66145			A	T			T	T	T		T					T	A
37	T	80220	C			T			T	T	T	T	T					T	C
38	T	4260		C	C	T	T	T			T		T		C	T		T	C
38	A	5202		A	A	G	G	G			G	G	G			G		G	A
38	A	5407		A	A	C	C				C	C	C			C		C	A
38	T	7925		T		A	A				A	T	A			A		A	T
38	T	11365		T		A	A									A		A	T
38	C	11689		T	T	C	C	T	C		C				C	C		C	T
38	t	24188				A	A			t	t							A	T
38	G	25077				T	T			T								T	--
38	C	25259				T	T			T								T	--
38	C	25318				T	T			T								T	--
38	G	25448				A	A			A								A	--
38	G	25478				A	A			A								A	--
38	C	25488				T	T			T								T	--
38	A	25510				T	T			T		A						T	A
38	C	25522				T	T			T								T	--
38	T	26072				C	C			C								C	--
38	a	26082				T	T			T								T	--
38	A	27740				G	G	G		G								G	--
38	c	28591				T	T	c		T		T						T	C
38	C	28962				T	T			T								T	--
38	A	29020				G	G			G								G	--
38	T	29098				C	C			C								C	--
38	G	29401				A	A	A		A		A						A	--
38	T	30024				C	C			C								C	--
38	g	30091				A	A			A								A	--
38	C	33312			C	T	T			T								T	C
38	T	35270	C		C	T	T			T								T	C
38	T	43497	T	T	T	A	A	A		A								A	T
38	T	51793	T		T	C	C	C		C								C	T
38	T	53050	T	T	T	C	C	C		C			C					C	T
38	g	58547	g							A								A	G
38	A	76710						G		G	G		G					G	--
38	C	85033	C					T		T	T	T	C					T	C
38	G	85845	G					C		C	C	C	C			C		C	G
38	t	86070	t	t				A			A	A	A			A		A	T
38	G	87583	G					A			A	A						A	G
38	C	87864	C			T		T		T	T	T	T					T	C
38	C	91841	T								C	C				C		C	T
38	A	107020	A						T			T						T	A
38	T	107475	A			T	T		T		T	T				T		T	A
38	G	107500	A			G	G		G		G	G				G		G	A
38	a	114242	a			T	a				a	T			T	a		T	A
38	t	123795				t	t					A			A	A		T	A
38	g	134094										A				A		--	A
38	A	136460	A	A		T	T				T	T	T			T		T	A
38	T	137152	T			A	A				A	A	A			A		A	T
38	C	137230	C	C		T	T				T	T	T		C	T		T	C
38	G	137319	G			A	A				A	A			A	A		A	G
38	A	147891	A							G	G	G				G		G	A
38	C	156790			T		C				C	C						C	T
39	A	44588						G			G		G					G	--
39	A	44850		G				A		A	A		A			A		A	G
39	G	44882		T				G			G		G			G		G	T
39	A	44954						G			G		G			G		G	--
39	g	45133						g			A		g			g		G	A
39	a	58223					T	T			T	T	T					T	--
39	C	62200	C			T	T	T			T	T	T					T	C
39	t	67013				A	A	A	A		A	A						A	--
39	A	68194					G		G		G	G						G	--
39	T	68202					C		C		C	C						C	--
39	G	77664		G		A			A		A	A				A		A	G
39	G	85397		G	G	C	C		C		C	C						C	G
39	t	92013		t		A	A		A		A							A	T
39	C	92203		C		T	C		T		T							T	C
39	A	93433		G		A	A		A		A							A	G
39	A	99213		A		G	G		G		G							G	A
39	A	107980	G	G		A	A				A	A				A	A	A	G
39	A	109135	A	A		G	G				G	G					G	G	A
40	c	4229	A		A		c		c		c							C	A
40	T	5443	T		T		A		A		A							A	T
40	A	5468	A		A		C		C		C							C	A
40	t	5531			C		t		t		t							T	C
40	A	5632	A	A	A		G		G		G							G	A
40	A	5872			A		T		T		T							T	A
40	A	5892	A		A		G		G		G							G	A
40	C	5926	C		C		T		T		T							T	C
40	G	6010	G		G				A		A							A	G
40	c	7978			c	A	A		A		A		A					A	C
40	g	8165		g	g	T	T		T		T		T					T	G
40	t	8250			t	A	A		t		t							A	T
40	A	8401	A	A	A	G	G		G		G							G	A
40	A	8429	A	A	A	G	G		G		G		G		G			G	A
40	C	8485		C	C	T	T		T		T		T		T			T	C
40	G	8587	G	G	G	A	A		A		A		A		A			A	G
40	T	9448			T	A	A		A		A							A	T
40	G	9589	G		G	A	A		A		A							A	G
40	C	9674			C		T		T		T							T	C
40	t	9746			t	A	A		A		A							A	T
40	t	10079			t		C		C		C							C	T
40	a	10112			a	G	G		G		G		G					G	A
40	T	10192		T	T	A	A		A		A		A		A	A		A	T
40	G	10209		G	G	A	A		A		A		A		A	A		A	G
40	A	10247		A	A	C	C		C		C					C		C	A
40	A	10440	A		A	G	G		G		G						A	G	A
40	g	10519	g	g	g	A	A		A		A						A	A	G
40	G	11593				A			A		A							A	--
40	T	12640			T	C	C		C		C				T			C	T
40	A	12695			A	T	T		T	T	T				A			T	A
40	T	13171			T		T		C		C							C	T
40	A	19524		A		G	G		G		G							G	A
40	T	41329	T	T		C	C	C	C		C						C	C	T
40	T	41417	A	T		A	A	A	A		A						A	A	T
40	T	52598	T	T		C	C	C			C						C	C	T
40	G	52792		G		A	A	A									A	A	G
40	a	74695				T					T	T						T	--
40	A	74713				T		T			T	T						T	--
40	A	74718				T		T			T	T						T	--
40	G	84323		A					G	G	G	G				G		G	A
40	C	95207			C	T			T		T					T		T	C
40	A	97915			C	A		A	A		A					A		A	C
40	C	99830			C	A		A	A		A					C		A	C
41	a	96228		a		T	T	T										T	A
41	G	96970		G	G	T	T	T	T		T							T	G
42	A	13321							G	G	G	G	G					G	--
42	a	22250		a					T	a	T	T	T			a		T	A
42	T	116131	T	T			A				A							A	T
42	T	126397		C			T		T									T	C
42	C	135028	C	C	C		G		G									G	C
42	A	161916	A	A		T	T	T			T	T			T	T	T	T	A
43	T	25938	T	T	T			G	T			G	G		G			G	T
43	t	40680	t	t	t	A	t	A	A								t	A	T
43	C	41649	C	C	C	A		A	A									A	C
43	G	57288	T	T	T	G	G	G	G	G						G	G	G	T
43	t	57871	t	t	t	A	A	A		A	A						A	A	T
43	C	59370	C	C	C	T	T	T	T	T	T				T	T	T	T	C
43	G	68701	A		A	G	G	G	G	G	G				G		G	G	A
43	G	81303	G		G	A		A		A	A		A		A	A		A	G
43	a	81632	a		a	G		G		a	G				G	a		G	A
43	T	81663	T		T	A		A			A			A	A	A		A	T
43	T	81697	T		T	C		C			C			C	C	C		C	T
43	A	81711	A		A	G		G			G			G	G	G		G	A
43	T	81717	T		T	C		C			C			C	C	C		C	T
43	a	81832	a		a	G		G		G	G	G		G	G	G		G	A
43	T	82064	T		T	G	G	G		G	G	G	G	G	G	G		G	T
43	A	82144	A		A	G		G		G	G			G	G	G		G	A
43	A	82302	A		A	G	G	G		G	G	G	G	G	G	G		G	A
43	T	82496	C		C	T		T		T	T	T	T	T	T	T		T	C
43	t	91745	t					A	A		A				A	A		A	T
43	C	92022	C		C			T	T		T		T	T	T	T		T	C
43	A	92567	T				A	A	A		A	A	A		A	A		A	T
43	T	92715	T					A	A		A	A	T		A	A		A	T
43	C	94236	C					T	T		T				T	T		T	C
43	t	94950	A		t		t	t	t		t				t			T	A
43	t	101792	t				A	A			A				A	A		A	T
43	T	112234		T				A			A				A	A		A	T
43	C	115297			C			T			T				T	T		T	C
43	C	123573	C		C			T					T		T		T	T	C
43	A	123927	A		A			G	G				G	G	G	G	G	G	A
43	A	126875			A			C	C				C		C		C	C	A
43	T	128288			T	C		T	C						C		C	C	T
43	C	128824			C		T	T					T		T		T	T	C
43	G	128943			A		G	G					G		G		G	G	A
43	G	129022			G		A	A					A		A		A	A	G
43	C	129093			C			A	A				A		A		A	A	C
43	A	129162			A	G	G	G					G		G		G	G	A
43	A	129244			A	G	G	G					G		G			G	A
44	A	6862	A		A	C				C	C	C						C	A
44	T	14377	T			A				A	A	A						A	T
44	T	14743	C			T		T		T	T	T						T	C
44	C	16556	C	C		A	A	A		A	C	A						A	C
44	C	18512	T			C			C	C		C						C	T
44	G	18529	A			G			G	G		G						G	A
44	A	18550	G			A			A	A		A						A	G
44	T	18725	T			C		C		C		C						C	T
44	A	21696					C	C		C	C					C		C	--
44	t	24577					C	C		C	C					C		C	--
44	a	24840					T			T	T					T		T	--
44	A	25750					C	C		C	C					C		C	--
44	A	48522	G	G	G			A	A	A			A			A		A	G
44	T	49823		C	C		T	T	T	T			T			T		T	C
44	T	49941		C	C		T	T	T	T			T			T		T	C
44	G	50013		A	A			G	G	G			G			G		G	A
44	T	50823	T	T	T		T	C	C	C			C			C		C	T
44	A	61787		A	A		C	C	C	C	C		C			C		C	A
44	A	68901		A	A		C	C	C		C		C			C		C	A
44	A	70265		A	A		G	G	G	G	G		G			G	G	G	A
44	A	76674		A	A		C		C	C	C		C					C	A
44	A	81032	A	A	A		G			G		G						G	A
44	T	86987	C	C			T			T	T		T					T	C
44	T	101577		T			G	G	G	G	G							G	T
44	a	103818		G			a	a	a	a	a							A	G
44	G	105880		G			A		A	A	A							A	G
44	G	123385	A		A	G	G									G	G	G	A
45	T	8794	T	A	T	A	T	T	A		T	A	T			A		A	T
45	T	18275	T	T	T		A	A			T		A					A	T
45	C	21822	C	C	C	C	A	A		A	A		A					A	C
45	T	26819	G	G	G			T					T					T	G
45	A	41827			G								A					A	G
45	t	60978			t								A			t		A	T
45	C	72033		C				C			T	T						T	C
45	C	78677		C							T	T	T					T	C
45	G	79050		A							G	G	G					G	A
45	G	84291		A		G					G	G	G					G	A
45	G	93865		G							A	A	A		A			A	G
45	a	94873		a							T	T	T		T			T	A
45	t	98352	t	t					t		C	C	C					C	T
46	A	24298							G		G		G					G	--
46	t	29067							A	t			A					A	T
46	G	32165			G				T		T		T					T	G
46	a	47321	T		T	a			a	a		a						A	T
46	A	68620	A		A						G	G	G					G	A
46	G	71650	G		G		A		A	A	A	G						A	G
46	C	72153	C									A						A	C
46	a	72317	T															--	T
46	A	75635	A		A						C	C	C					C	A
47	C	3696	C	C		T	T	T			T					T		T	C
47	t	3796	t			C	C	C								C		C	T
47	C	4297	T			C	C	C								C		C	T
47	C	7163	C	C		G	G	G		G	G					G		G	C
47	A	7790	A				G									G		G	A
48	a	21020			G	G		a		a		G				G		A	G
48	T	76527		C	C	T											T	T	C
48	A	115183		A					G	G	A							G	A
48	a	116066		a				C	C		C							C	A
48	T	116912						C	C									C	--
48	C	118018		T				C	C		C							C	T
48	G	119395		G					A									A	G
48	a	136849	T	T		a		a	a		a							A	T
48	a	138911	a			G	G	G	G									G	A
48	T	143397	C				T											T	C
48	G	143796	G	G				A										A	G
48	t	144561	t					C										C	T
48	t	144695	C					t	t							t		T	C
48	G	146085	G					G								A		A	G
48	g	149552	g				A	A										A	G
48	G	150241	G				A	A										A	G
49	A	34981	G	G		A	A	A	A		A							A	G
49	T	36312	T	T		C	C	C	C		C							C	T
49	T	38697	T	T	T	G	G		G		G							G	T
49	A	93675				T			T	T	T	T	T					T	--
49	t	114713	t	t	t			t	t	A		t	t		t	t	t	A	T
49	G	134709		A				G							G			G	A
49	g	136433		g			g	A		g					A			G	A
49	T	136571		T				C		C					C			C	T
49	T	141287		T						C					C			C	T
49	T	143603		T			G			G		G			G			G	T
49	C	145343		C			T			T					T			T	C
49	C	145936		C			A			A		A			A	A		A	C
49	G	147439		A											G			G	A
49	t	153733	t	t			A			A					A	A		A	T
49	A	177380		A				C	C			C	C				C	C	A
49	a	193936		a									G					G	A
49	c	195283		T				c	c		c	c						C	T
49	A	195414		A				G	G		G		G					G	A
49	T	196302		C	C		T	T				T						T	C
49	g	196465		A	A			g				g						G	A
50	G	14941		A	A	G						G			G			G	A
50	C	34744		C	C	T		T	T	C	T	T	T					T	C
50	T	51191		A	A	T	T		T		T		T					T	A
50	T	51227		C	C	T	T		T		T		T					T	C
50	A	51234		G	G	A	A		A		A		A					A	G
50	g	52810		A	A	A		g	g		A	g	g					G	A
50	t	55975		t	t	A					A		A			A		A	T
50	T	60431		T	T	A					A		A					A	T
50	t	92269					A		A		A	A	A					A	--
50	c	98996		c	T		T	c	T		T	T	T			c		T	C
50	A	103585					G		G	G								G	--
50	T	116166			T		C		C	C								C	T
50	G	116335			G	A	A		A	A			A					A	G
50	a	116656			a	G	G		G	G			G					G	A
50	A	124942			A		G		G	G		A						G	A
50	a	127005	a		a	G	G		G	G	G	G						G	A
50	C	127392	C		C	T	T		T	T		T	T					T	C
50	G	128649	A		A	G	G		G	G		G						G	A
50	C	128969	T		T	C	C		C	C	C	C						C	T
50	G	133190	A			G	G		G	G		G						G	A
50	A	133298	A			G	G		G	G		G						G	A
50	T	133364	T			C	C		C	C		C						C	T
51	T	5258				A			A	A	A							A	--
51	C	5769	C	C		T			T	T	T							T	C
51	T	5838	T			C			C	C	C							C	T
51	A	20163		G		A			A	A	A					A		A	G
51	A	37099	A	A	G	G	G	A	G	A	G	A	G		A	A		G	A
51	a	50256			a	C	C			C						C		C	A
51	T	50969	C	C	C	T	T	T		T						T		T	C
52	T	10760	A	A		T	T			T	T	T	T					T	A
52	A	12371	A			C	C			C	C	C						C	A
52	c	13757	c			T	T				T	T						T	C
52	C	14274	A	A		C	C				C	C			C			C	A
52	A	16876	T			A	A				A	A						A	T
52	A	18070	A	A		G	G				G	G			G			G	A
52	t	20516	t	t		A	A				A	A						A	T
52	T	20715	G			T	T			T	T	T						T	G
52	T	21623	A	A		T	T			T	T	T						T	A
52	G	36547			A		G				G	G			G	G		G	A
52	A	38384			A		G	G				G						G	A
52	A	50006			A		G			G	G	G						G	A
52	G	52085					A			A	A	A						A	--
52	C	52141		C	C		T				T	T						T	C
52	g	52178			g		A				A							A	G
52	G	52531			G		A			A	A	A						A	G
52	A	52540			A		C			C	C	C						C	A
52	G	52715			A						G	G						G	A
52	C	52980			A		C			C	C	C						C	A
52	T	53591			T		C			C	C	C						C	T
52	G	54219			G		A			A	A	A						A	G
52	A	55175			A					T		T						T	A
52	A	56175		G	G					A	A							A	G
52	T	58471			T		C			C	C							C	T
52	G	58482			G		T			T	T							T	G
52	c	69555			c						T							T	C
52	a	69565			a						G							G	A
52	t	69573			t						C							C	T
52	c	69584			c						A							A	C
52	a	69631			a					G								G	A
52	a	87361			a	T					T	T			T			T	A
53	T	57464			T		C		C	C								C	T
53	G	57680			A				G	G								G	A
53	A	57756			A				G	G								G	A
53	T	58069			T		C		C	C								C	T
53	T	58081			T		C		C	C								C	T
53	A	58722			A	G			G	G								G	A
53	A	58772			A	G	G		G	G								G	A
53	C	59267			T	C	C		C	C								C	T
53	A	59752			A		G		G	G								G	A
53	A	60053			A	G	G		G	G								G	A
53	T	61364		T	T		C	C		C	C					C		C	T
53	C	61427		C	C		T	T		T	T		T			T		T	C
53	c	61550		c	c		T	T		T	T		T			T		T	C
53	A	61870		A	A		C	C		C	C					C		C	A
53	A	61958		A	A		C	C		C	C		C			C		C	A
53	A	69812	A						G		G							G	A
53	a	69994	G						a									A	G
54	G	27620	G					A								A		A	G
54	G	51026	G		G	A	A	A		A	A	A			A	A		A	G
54	G	51050	G		G		A	A	A	A	A	A			A	A		A	G
54	A	51390	A		A		A	G		G	G				G	G		G	A
54	C	53227	C		C		T	T	T	T	T				T	T		T	C
54	G	55856	G	G	G		A	A	A	A	A	A				A		A	G
54	T	55884	T	T	T	A	A	A	A	A	A	A				A		A	T
54	A	56052	A		A		G	G	G	G	G					G		G	A
54	A	56315	A		A		G	G	G	G	G					G		G	A
54	A	56338	A		A		G	G	G	G	G					G		G	A
54	t	57014	C	C	C		t	t	t	t	t					t		T	C
54	G	57178	G	G	G	A	A	A	A	A	A					A	A	A	G
54	C	57230	C	C	C		A	A	C	A	A					A		A	C
54	C	57419	T		T		C	C	C	C	C					C		C	T
54	G	94564				A	A		A	A	A							A	--
54	A	104390	A	G	G	G		G	A	A	A	G	G					A	G
54	T	110589	T	C	T	C			C	C	T	T	C					C	T
55	g	57994						A				A						A	--
55	t	83122						A		A								A	--
56	c	24199	T			c	c		c	c								C	T
56	G	54853		A			G			G	G	G	G		G			G	A
56	C	56279		C			T			T	T	T	T		T		C	T	C
56	A	58926		A			G				G	G	G		G			G	A
56	G	92603		G		A	A		A		A	A				A		A	G
57	G	3057		G						T								T	G
57	G	4690		A	A	G			G	G					G			G	A
57	T	4786		C	C				T	T					T			T	C
57	T	4814		C	C		T		T	T					T			T	C
57	T	4826		C	C		T		T	T					T			T	C
57	A	6105		A	A		A		G	A					G			G	A
57	T	8463		T	T			A	A						A			A	T
57	t	8991		t	t		A		A	A					A			A	T
57	A	9938		A	A	T	T	T	T									T	A
57	A	10203		A	A	A	C	C	C						C			C	A
57	C	10233		C	C		T	T	T						T			T	C
57	A	16742		T	T		A	A	A	A								A	T
57	C	16862		C	C		T	T	T	T								T	C
57	C	17077		A	A	C	C	C	C	C								C	A
57	G	17734		A	A		G	G	G	G			G					G	A
57	G	68731			G		T					T						T	G
57	G	83401					T											T	--
57	T	84016					A			A								A	--
58	T	75509	T	T	T	C				C	C		C					C	T
58	t	86790	t	t			t	t	A	t	t	A	t		t	t		T	A
58	t	98073					A		A			A	A					A	--
58	T	119864					C		C	C							C	C	--
58	T	123927					C		C	C							C	C	--
59	C	1018	C		C		A			A			A			A		A	C
59	G	4240	G	G	G		A			A			A			A		A	G
59	G	7153	G		G		A											A	G
59	T	12045			T	C	C				C					C		C	T
59	A	12348			A	G	G				G					G		G	A
59	T	12365			T	C	C				C					C		C	T
59	G	13056			A	G			G		G					G		G	A
59	T	13173			T	C			C		C					C		C	T
59	G	13676			A	G	G				G					G		G	A
59	A	14110			C	A	A		A		A	A				A		A	C
59	A	14326			A	G	G		G		G					G		G	A
59	a	14581			a	C	C		C		C					C		C	A
59	C	15357			C	T	T		T		T					T		T	C
59	C	15512			C	T	T		T		T					T		T	C
59	T	16531			G	T	T		T		T					T		T	G
59	A	17010			A	C	C		C	A	C	C				C		C	A
59	T	17728			T	A	A		A		A					A		A	T
59	A	105341		G		A	G	A	A	A			A		G		G	A	G
59	A	150679						G				G	G					G	--
59	A	151131						C					C					C	--
59	A	151805										G	G					G	--
59	T	151848										G	G					G	--
59	C	152076											T					T	--
59	C	152097						T					T					T	--
59	T	155203											G		G			G	--
59	G	157121			C			G					G		G			G	C
59	T	157129			A			T					T		T			T	A
59	A	157201			A			G		G			G		G			G	A
59	a	157292										T	T					T	--
59	G	157337						A				A	A		A		G	A	G
59	A	163142				C		C		C		C	C				C	C	--
59	A	166952		A		C		C		C			C				C	C	A
59	C	167917	C														T	T	C
59	G	168215	G			A	A	G		A			A				G	A	G
59	g	169387	g			A				A			A					A	G
59	C	169936	T			C	C			C		C	C					C	T
59	G	170033	G			A				A			A					A	G
59	T	172373	T	T		C	C			T	C	C	C					C	T
59	G	172393	G			A	A			A		A	A				A	A	G
59	T	172430	T	T		A	A										A	A	T
59	C	172614	C	C		A	A			A	A	A	A					A	C
59	g	174805	T			g												G	T
59	a	175058		a		T							T					T	A
60	G	2			G	G					G	A	G					A	G
60	C	143288		T	T	C	C	C	C	C	C		C					C	T
61	C	6404				C	A	A					A					A	C
61	T	7267				C		C								C		C	--
61	T	7317				A		A								A		A	--
61	a	8649					G	G				G				G		G	--
61	A	8933						G								G		G	--
61	A	9116					C	C				C				C		C	--
61	T	9708						C					C			C		C	--
61	T	9818						C								C		C	--
61	a	70376			a	a	T											T	A
61	G	70758			T	G	G											G	T
61	t	89309					C			C		C				C		C	--
61	G	114202														A		--	--
62	T	21307			T			A							A			A	T
62	a	39855			T		T	T	T		a		T					T	A
62	T	44281		T	T		A	A	A		A		A					A	T
62	A	90104		A	A	T			T			T			T			T	A
64	A	26260			A	G	G	G					G			G		G	A
64	A	30378			A	G	G			G			G			G	G	G	A
64	C	40062	A		A	C	C	C					C		C	C		C	A
64	A	52815			A		T	T					T					T	A
64	c	65926							T	c	T	T	T			T		T	C
65	t	17380			t								t				A	A	T
65	G	22656			G		A		A	A	A							A	G
65	g	25103			A		g		g	g	g		g			g		G	A
65	T	72317			T		G		G	G								G	T
65	T	100653	T						C	C								C	T
65	G	124833		G		A				A		A			A			A	G
66	T	15658	T		T				C	T	C				C	C		C	T
66	g	17507	A		A		g		g		g				g			G	A
66	g	18259	A		A		g			g	g				g	g		G	A
66	G	18577	G		G		G		A	G	A				A	A		A	G
66	A	18685	A		A		G				G				G	G		G	A
66	C	18784	C		C		T				T					T		T	C
66	A	18863	A		A		G		G		G					G		G	A
66	C	19786	C		C		T				T							T	C
66	A	23434	A		A		G				G							G	A
66	g	30236			g						T				T			T	G
66	T	62568				C	C		C	C						C		C	--
66	c	72788	T		T	c		c			c							C	T
66	A	73104		A	A	G	G				G							G	A
66	G	74206	G		G		A	A			A		A					A	G
66	G	74553			A		G	G			G		G					G	A
66	G	74565	A		A		G	G			G		G					G	A
66	g	74865									A							A	--
66	a	75400			T						a							A	T
66	G	75825	G		G						A		A					A	G
66	t	76122			t		t				C						C	C	T
66	t	76134					t	C			C						C	T	C
66	C	76399	C		C		A	A		A	A		A				A	A	C
66	A	76448	A		A		G	G			G		G				G	G	A
66	T	76550			T			A			A		A					A	T
66	A	76657	A		A		G	A			G		G					G	A
66	A	77036	G		A		A	A			A							A	G
66	G	77095	T		T	G	G	G			G							G	T
66	T	77158	T		C	T	T	T		T	T							T	C
66	T	79809		T		C		C	C						C			C	T
66	g	80324		A														--	A
66	c	81160		c											T			T	C
66	g	81938		g											A			A	G
66	a	81947		a											G			G	A
66	a	84274		a				G							G			G	A
66	G	84559		A		G		G										G	A
66	a	85272		a		G		G	G		G				G		G	G	A
66	g	91087	C	C				g									g	G	C
67	G	38829			G	A	A	A	A	A		A				A		A	G
67	a	71052			a	T			a	T			T					T	A
67	t	93133	t	t	t		A		A			A	A					A	T
67	T	93910	C	C			T		T			T	T					T	C
67	t	120447						G	G				G					G	--
67	t	124511		t	t	C		C	C		t		t		C		t	C	T
67	a	147529						T	T	a	a	a	T		T	a	T	T	A
67	C	149302						T	T	T	T	T	T			T		T	--
67	T	150581					C	C	C	C	C	C	C			C		C	--
67	c	151168					T	T	T	T	T	T	T			T		T	--
67	G	151572	A				G	G	G	G	G	G	G					G	A
67	T	151583	C					T	T	T	T	T	T					T	C
67	T	151908						C	C	C	C	C	C					C	--
67	T	151965						C	C	C	C	C	C					C	--
68	T	4130	A	A		T		T		T	T	T						T	A
68	G	9928		A		G	G	G		G	G	G	G			G		G	A
68	G	14693		G	G	A	A	A		A		A						A	G
68	G	14721		G	G	A	A	A		A								A	G
68	T	14743		T	T	A	A	A	T	A	T	T						A	T
68	C	14803		C	C	A	A	A		A	A	C			C			A	C
68	c	14960		A		c	c	c		c								C	A
68	T	15006		A	A	T	T	T		T	T							T	A
68	C	15018		T	T	C	C	C		C	C							C	T
68	T	15034		C	C	T	T	T		T	T							T	C
68	C	15061		T	T	C	C	C		C	C							C	T
68	T	15141		C	C	T	T	T		T	T		T					T	C
68	T	15180		C	C	T	T	T		T	T	T						T	C
68	G	15192		A	A	G	G	G		G	G	G						G	A
68	C	15220		T	T	C	C	C		C	C							C	T
68	A	21140		A			A	G		A	A	G						G	A
68	A	21585		A			G	G	A	A	A	G	A					G	A
68	T	22543		T			T		C	T		T						T	C
68	G	23809	G			A	A		A									A	G
68	t	32296	C	C	C		t		t	t								T	C
68	T	35312	C	C	C		T		T	T								T	C
68	t	38646	C	C	C		t	t	t	t								T	C
68	A	47831	A	A	A		G	A	G			G						G	A
68	G	69083	G		G				A			A						A	G
68	G	84755	G		G		A	G	A	A		A						A	G
69	C	5808			C			T	T	T		T						T	C
69	T	8832	T		T	C		C	C	C		C						C	T
69	A	9170			A	G		G	G	G		G						G	A
69	C	42587	C	C		T	T		T	T		T				T	T	T	C
69	t	44948	t	t			A									A	A	A	T
69	A	68892	A	A	A	G	G		G	G		G	G			G		G	A
69	G	70555		A	A	G	G	G	G	G		G	G	G		G		G	A
69	A	85220	A	A			T			T		T	T			T		T	A
69	C	102362		C		T			T									T	C
70	G	38949		G						T	T		T			T		T	G
70	A	41525		A	A		T		T	T	T		T					T	A
70	A	52188		A	A	G			G	G	G		G		G			G	A
70	T	54299		A	A	T			T	T	T		T		T			T	A
70	G	55707		A	G	G	A	A	A	G	G		G		G			A	G
70	T	57885			T	G			G	G	G		G					G	T
70	C	60488			C	T			T	T	T		T					T	C
70	C	61489	C		C	T			T	T	T		T					T	C
70	T	80429	C	C	C	T	T		T	T	T	T	T		T			T	C
70	A	91937		A	A	G	G		G	G	G	G			G			G	A
70	A	92000		G	G	A	A		A	A	A	A	A		A			A	G
70	T	92270		C	C	T			T	T	T	T	T		T			T	C
70	G	93530		T		G	G		G	G	G	G			G			G	T
70	G	100454	G	A	G	G	G	G	A	A	A	G	G					G	A
70	G	100466	G	A	G	G	G	G	A	A	A	G	G					G	A
70	C	100475	C	T	C	C	C	C	T	C	T	C	C					C	T
70	G	100503	G	A	G	G	G	G	A	A	A	G	G			G		G	A
70	C	100545	C	T	C	C	T	C	T	T	T	T	C					T	C
70	C	100557	C	T	C	C	T	C	T	T	T	T	C					T	C
71	G	10385					A	A	A								A	A	--
71	T	12888						C	C	C		T					C	C	T
71	G	13435			G	G	G	G	A	G	G	G			A			G	A
71	G	14273						A	A									A	--
71	A	14723						G	G									G	--
71	A	15306						G	G		G							G	--
71	A	36302	C					A	A									A	C
71	C	44105	C		C					T	T							T	C
71	G	44239	A		A	G		G			G							G	A
71	A	44245	G		G	A		A			A							A	G
71	a	44479	G		G			a	a		a							A	G
71	T	44561	T		T			C		C	C							C	T
71	T	58267	T	T	T		G	G		G	G	G						G	T
71	G	65974	G	G	G				T				T					T	G
71	T	76088	T		T				A	A		A	A			A		A	T
71	a	76469			T				a	a			a					A	T
71	C	77188			C	C			T				T			C		T	C
71	C	117717						T	T		T		T					T	--
72	T	9356	A	A	A		A	T	T	A	A					A	A	T	A
72	T	49825			T		A	A	A	A	A	A	A		A			A	T
72	C	54575			C	T	C		T		T	T	T					T	C
72	C	59963			C	A	A	A	A		A	A	A					A	C
72	G	60443		G	G	A	A	A	A		A		A					A	G
72	T	63105	T	T		A	A	A	A		A		A					A	T
72	C	80822					T	T										T	--
72	C	86140					T	T		T								T	--
72	a	87709		a				a		T		T						T	A
72	T	87982	A				T	T		T		T						T	A
72	A	88300	A					G		G		G						G	A
72	A	88317	A				C	C		C		C						C	A
72	C	88381	C				T	T		T		T						T	C
72	A	88459	A				G	G		G		G						G	A
72	C	88490					T	T		T		T						T	--
72	G	88508	G				A	A		A		A						A	G
72	G	88698					A	A		A		A						A	--
72	T	88748					G	G		G		G						G	--
72	T	88761					C	C		C		C						C	--
72	T	88777					A	A		A		A						A	--
72	C	88800					T	T		T		T						T	--
72	T	103354		A	T	A			A		A		A					A	T
72	A	104402			A	T			T		T		T					T	A
72	T	105914			T	C	C		C		C		C					C	T
72	C	106150			C	T	T		T		T		T					T	C
72	C	106516			T	C			C		C		C					C	T
72	t	108997			t	C			C		C		C					C	T
73	A	11563	G			A			A			A						A	G
73	G	11658	G			A						A						A	G
73	a	13821	a			G			G			G	G			G		G	A
73	T	13996	T			C			C		C	C						C	T
73	C	14054	C			T			T		T	T						T	C
73	A	16858	A			G			G			G						G	A
73	A	16917	A			T		A	A			T						T	A
73	T	17535	T			G			G		G	G				G		G	T
73	A	18687	A			G			G		G	G				G		G	A
73	T	18715	T			C			C		C	C				C		C	T
73	T	18725	T			C			C		C	C				C		C	T
73	a	18761	a			G			G	G	G	G				G		G	A
73	A	18856	G	G		A			A		A	A				A		A	G
73	A	21716	A			C		C	C	C	C	C				C		C	A
73	T	21867	C			T			T	T	T	T	T			T		T	C
73	A	21928	G			A			A	A		A	A					A	G
73	T	21968	G			T			T	T		T						T	G
73	A	33028		A			A	T	T			T						T	A
73	T	39277		C	C		T	T	T			T	T		T			T	C
73	g	52878		A	A	g		g				g	g					G	A
73	T	57368			T	G							G					G	T
73	T	59710			T	G							G					G	T
73	A	59721			A	G							G					G	A
73	A	61055			A	G							G			A		G	A
73	T	61191			A	T							T					T	A
73	G	61883			A	G							G					G	A
73	A	69356			A	G		G		G	G	G	G					G	A
73	G	69485		G	G	A				A	A	A	A					A	G
73	T	76884				C				C		C	C					C	--
73	a	77839				T	T	T		T		T	T					T	--
73	C	79788		T		C		C		C		C	C					C	T
73	C	80532				T				T		T	T					T	--
73	T	83116		T		C	C	C		C		C	C					C	T
73	C	83270		C		T		T		T		T	T					T	C
73	C	86722				T				T		T	T					T	--
73	A	88378			A	G	G			G		G	G					G	A
75	A	26303		A	A	G	G	G	G									G	A
75	G	30558		A	A	G	G	G	G		G		G					G	A
75	T	31893		T	T	C	C	C	C		C		T					C	T
75	T	32345		T	T	C	C	C	C		C							C	T
75	a	34682			a		T	T	T									T	A
76	a	6990		a		T			T	a	T							T	A
76	C	10187		C			T		T	T	T		T					T	C
76	T	19246	T	T	T	C	C		C	C	C		C		T			C	T
76	A	30689		A		T		T	T		T	T	T		T			T	A
76	A	83492						G			G	G	G		G			G	--
77	T	15045						T				G	G					T	G
77	A	33671					G	G			G	G	G			G		G	--
77	A	36579					G			A	G	G	G			G		G	A
77	T	39201					A	A	A	T	A	A	A			A		A	T
77	G	52507		G	G	A	A	A	A			A	A					A	G
77	T	53089		C		C			C	C		C	C					--	C
77	T	55791		G		T						T	T			T		T	G
78	a	7161				a	a		a	G	G		a					A	G
78	t	7171				t	t		t	C	C		t					T	C
78	C	10583	C	C	C	C			T	T	T	T				T		T	C
78	C	10649	C	C	C				A	A	A	A				A		A	C
78	C	11125	C	C	C	G		G	G	G	G	G				G		G	C
78	a	11180	a	a	a	G		G	G	G	G	G				G		G	A
78	C	11240	C	C	C	T		T	T	T	T	T				T		T	C
78	C	11555	C	C	C	T				T	T					T		T	C
78	t	11620	t	t	t				C	C	C					C		C	T
78	G	12011	G	G	G	A		A	A	A	A	A				A		A	G
78	C	12516	C	C	C			T		T	T	T				T		T	C
78	C	12592	T	T	T	C		C		C	C	C				C		C	T
78	A	13004	A	A	A	T		T	A	T	T	T				T		T	A
78	A	13085	G	G	G	A		A		A	A	A				A		A	G
78	T	13828	G	G	G				T	T	T	T				T		T	G
78	C	13836	A	A	A				C	C	C	C				C		C	A
78	A	14704	A	A	A			G		G	G					G		G	A
78	G	14812	G	G	G			A		A	A	A				A		A	G
78	A	14898	G	G	G					A	A					A		A	G
78	t	14934	G	G	G	t				t	t	t				t		T	G
78	G	15363	G	G	G			A		A	A	A				A		A	G
78	A	15856	A	A	A			G		G	G					G		G	A
78	C	16652	A	A	A					C	C	C				C		C	A
78	C	17395	C	C	C			T	T	T	T					T		T	C
78	T	18499	T	T	T			G	G	G	G					G		G	T
78	G	19123	G	G	G	A			A	A	A	A				A		A	G
78	C	19847	C	C						A	A					A		A	C
78	A	19944	A	A	A	C			C	C	C					C		C	A
78	c	20773	T	T	T				c	c	c	c				c		C	T
78	A	21840	A	A	A			G	G	G	G	G				G		G	A
78	T	21854	T	T	T			C	C	C	C	C				C		C	T
78	A	23428	A	A	A			T	T	T	T					T		T	A
78	C	24269	T	T	T				C	C	C					C		C	T
78	T	25068	C	C					T	T	T							T	C
78	G	25089	A	A					G	G	G							G	A
78	C	25233	T	T	C				C	C	C					C		C	T
78	A	25270	G	G					A	A	A					A		A	G
78	C	26975	T	T					C	C	C					C		C	T
78	A	27428	A	A					G	G	G					G		G	A
78	A	27671	A	A	A				C	C	C	C				C		C	A
78	A	27719	A	A					G	G	G	G				G		G	A
78	T	27910	C	C				T	T	T	T	T				T		T	C
78	G	27932	A	A					G	G	G	G				G		G	A
78	A	28031	A	A					G	G	G					G		G	A
78	G	28078	G	G					A	A	A					A		A	G
78	C	28083	C	C					A	A	A					A		A	C
78	A	28112	A	A				T	T	T	T					T		T	A
78	G	28176	G	G					A	A	A					A		A	G
78	G	28190	G	G					A	A	A							A	G
78	A	28280	A	A					T	T	T					T		T	A
78	A	28474	G	G					A	A	A					A		A	G
78	T	28567	A	A				T	T	T	T					T		T	A
78	C	28583	A	A				C	C	C	C					C		C	A
78	T	28662	T	T				C	C	C	C					C		C	T
78	T	28791	T	T	T				A	A	A	A				T		A	T
78	G	29184	G	G					T		T					T		T	G
78	T	29644	T	T					A		A	A				A		A	T
78	T	29853	T	T					C		C					C		C	T
78	C	29976	C	C				T	T		T					T		T	C
78	t	29998	t	t				C	C		C	C				C		C	T
78	c	32723		c					T	T	T	T						T	C
78	A	33101		A				T	T	T								T	A
78	A	33214		A					T	T	T	A						T	A
78	G	33486		A					G	G								G	A
78	A	33521	A	G					A	A	A							A	G
78	G	35654		G					A	A	A							A	G
78	T	47456		T		G		G			G		T					G	T
78	A	50410		A		T												T	A
78	T	54975		T				C			C							C	T
78	C	56722		C		A	A	A										A	C
78	C	64036		C	C		T	T			T							T	C
78	t	64593		A				t	t				t			t		T	A
78	A	68640		A	A		T	T				T						T	A
78	T	137589					C	C	C	C	C	C	C					C	--
78	T	138098					C	C	C	C	C	C					C	C	--
79	g	900	A	A			g						g					G	A
79	A	1528		A			G						G					G	A
79	T	1725		T			C						T					C	T
79	G	2388	A	A	A		G											G	A
79	G	2395	T	T	T		G											G	T
79	T	4508		T									C					C	T
79	G	7075	G	G						A			A					A	G
79	t	8691		C									t					T	C
79	c	9299		c									T					T	C
79	C	9865		C	C								T					T	C
79	t	11681		t									C					C	T
79	C	11938		C					T									T	C
79	c	12401		c									T					T	C
79	C	13667		C			C						T					T	C
80	t	18077								A	A							A	--
80	G	22984						A		A	A							A	--
80	g	24071					A	A		A	A		A					A	--
80	G	37887				A			A	A	A	A	A		A			A	--
80	T	38275				C			C	C					C			C	--
80	G	48829		G	G			A	A	A	A							A	G
80	T	49027		T	T			A	A	A	A							A	T
80	t	49766		A				t	t	t								T	A
80	a	50912		C	a			a	a									A	C
80	a	70157			a		T		T	T								T	A
80	A	74561	G		G	A	A	A	A	A	A	A						A	G
80	T	76025			T	G	G	G	G	G	T	G						G	T
80	C	82830		C		T		T			T							T	C
80	T	82837		T		C		C										C	T
81	A	1718			A	C			C	C		C			C			C	A
81	T	8187		A		T	T		T	T		T				T		T	A
81	T	16005	T	T				C	C				C					C	T
81	T	22271	T					C	C				C					C	T
81	c	54887			A	c	c		c	c								C	A
81	T	55170			T	A	A		A	A	T	A						A	T
81	C	55265			C	T	T		T	T								T	C
81	G	72139	G	G	G	T	T		T							T		T	G
81	C	74254		T	T	C	C	C	C		C					C		C	T
81	A	76789		A	A	G	G		G							G		G	A
81	A	79107		A	A	A	T	T	T							T		T	A
81	G	82739		G	G		A	A	A							A		A	G
81	G	84229	G		G	A	A	A	A	A	A	A	A					A	G
81	G	84252	G		G	A	A	A	A	A		A	A					A	G
81	A	84262	A		A	G	G	G	G	G		G	G					G	A
81	T	84628	T		T	C	C	C	C	C		C	C				C	C	T
81	T	84637	T		T	C	C	C	C	C		C	C				C	C	T
81	C	84946	C		C	T	T	T		T	T	T	T					T	C
81	C	84992	C		C	T	T	T		T	T	T	T					T	C
81	T	85016	T		T	C	C	C		C	C	C	C					C	T
81	T	85123	T		T	C	C	C		C	C	C	C					C	T
81	G	85528	G		G	A	A	A	A	A	A	A	A					A	G
82	T	13357				C	C	C	C	C	C	C						C	--
82	T	20181				C		C	C	C	T	C						C	T
82	G	20299				A		A	A		A	A						A	--
82	T	38929			T		A	A	A	A		A						A	T
82	A	57035		A	A		C	C	C	C	A				C			C	A
82	A	60202		A	A		G		G	G	G		G					G	A
82	C	67899		C		T				T								T	C
82	a	78948									T	T						T	--
82	A	81977									G	G						G	--
82	G	84693							A		A	A	A					A	--
82	C	86813							C		A	A						C	A
82	G	86866							T		T	T						T	--
82	t	93416			t						A	A	A		A			A	T
82	C	102619		C	C		T		T		T	T	T					T	C
82	A	105310			G		A		A		A	A	A					A	G
82	a	105429			a		T		T		T	T	T					T	A
82	T	107116					C				C	C	C					C	--
82	t	107346									C	C						C	--
82	g	107394									A							A	--
82	G	107468					A				A	A	A					A	--
82	G	107489			G		A				A	A	A					A	G
82	T	107494			T		C				C	C	C					C	T
82	G	107527			G		A			A	A	A	A					A	G
82	G	107561			G						A	A	A					A	G
82	A	107603			A						G	G	G					G	A
82	C	107614			C						T	T	T					T	C
82	C	107649			C		C				T	T	T					T	C
82	C	113815	T		T		T		T	T	T	T						T	--
83	A	31357		C			A	A	A			A	A			A		A	C
83	A	31372		G			A	A	A			A	A			A		A	G
83	T	31522		T			C	C	C				C			C		C	T
83	G	31558		G			A	A	A				A			A		A	G
83	G	31705		G			A	A	A			A	A					A	G
83	T	31714		T			C	C	C			C	C					C	T
83	A	31865		G			A	A				A	A			A	A	A	G
83	G	31942		A			G	G	G			G	G			G		G	A
83	A	31987		G			A	A	A			A	A			A		A	G
83	T	32039		C			T	T	T			T	T			T		T	C
83	G	32167		G			A	A	G		A	A	A			A		A	G
83	A	32215		G			A	A	A			A	A			A		A	G
83	C	32314		C			T	T	T			T	T			T		T	C
83	T	32347		T			C	C	C			C	C			C		C	T
83	A	32362		A			G	G	G			G	G			G		G	A
83	G	32374		G			A	A	A			A	A			A		A	G
83	C	32395		C			T	T	T			T	T			T		T	C
83	A	32452		A			G	G	G			G	G			G		G	A
83	C	32563		C			T	T				T	T			T		T	C
83	T	32726		T			G	G								G		G	T
83	C	33038		C			T	T					T			T	T	T	C
[truncated: 366 more rows]

## Sheet: SL1
Single nucleus sequencing reveals evidence of inter-nucleus recombination in arbuscular mycorrhizal fungi. Eric C.H. Chen, Stephanie Mathieu, Anne Hoffrichter, Kinga Sedzielewska-Toro, Max Peart, Adrian Pelin, Steve Ndikumana, Jeanne Ropars, Steven Dreissig, Jörg Fuchs, Andreas Brachmann, and Nicolas Corradi
Supplemental file 6. Genotype of variable regions in dikaryons in the first 100 scaffold. This is the complete list of SNPs used to compute similarity matrix for Figure 3. Nuclei with a PCR proven MAT-locus are coloured. Green and yellow are used to highlight the two different genotypes present.
(c) R. irregularis SL1
scaffold	reference	position	SN06	SN07	SN14	SN15	SN05	SN12	SN17	SN23	SN04	SN08	SN10	SN13	SN16	SN18	SN21	SN25	MAT_A	MAT_B
1	T	79991								C									--	C
3	A	7443				T													T	--
3	A	7508				G	A												G	A
3	G	41075	G	A	G			G	A	G	A	G				G	G		A	G
3	T	192088	T					A				A							T	A
4	G	20173			A														A	--
4	A	20970			G														G	--
4	A	26351			A							T							A	T
4	C	27051			T							C							T	C
4	G	27709			A														A	--
4	T	47502		T	C				T										C	T
4	T	48569			T				A										T	A
4	T	48613		C	T				C			C							T	C
4	G	48988			G				A										G	A
4	T	49021			C														C	--
4	T	49424		T	C														C	T
4	C	49518			T														T	--
4	T	49584		T	C														C	T
4	A	50542			A				G										A	G
4	T	52395		C	T										T				T	C
4	G	52904			A										A				A	--
4	C	58594		T	C														C	T
4	G	62584		G	A														A	G
4	A	78538	T		T														T	--
4	A	79735	G		G						A								G	A
4	T	79992	A		A														A	--
4	A	80195	G		G														G	--
4	A	80299	T		T														T	--
4	T	81078	C		C														C	--
4	G	81306	A		A										A				A	--
4	A	86036					G												--	G
4	C	103320					T												--	T
4	T	109383			T			C											T	C
4	C	113420						T											--	T
4	A	136081										T			A				T	A
4	T	142497										C							C	--
4	T	180657					C												--	C
4	A	180771					G												--	G
4	T	185473										C							--	C
4	A	190322			A							T			A				A	T
4	G	197070			A	A													A	--
4	A	199783										C							--	C
4	C	208097										T							--	T
4	T	214434										C							--	C
4	A	214981										T							--	T
4	T	227763	C					T				T			C				C	T
4	G	228048								A					G				G	A
4	G	233374		G						G					A				A	G
4	G	247962	G	A			A			A									G	A
4	A	254842					T			T									--	T
4	T	255634					C			C		C							--	C
4	T	261356										C							--	C
4	A	261408					G					G							--	G
4	T	263054					A					A							--	A
4	T	269303					C					C		T					T	C
4	T	269354					C					C							--	C
4	A	269368					G					G							--	G
4	C	270965					C				C							T	T	C
5	A	94570			A										G				A	G
6	A	521				T													T	--
6	A	6947			G	G													G	--
6	T	7949				A		T											A	T
6	A	8125			T	T													T	--
6	A	8703				T													T	--
6	A	12063				G													G	--
6	G	12145				T													T	--
6	C	13376			T	T		C											T	C
6	A	13500				G													G	--
6	A	16313				G													G	--
6	C	17820				T													T	--
6	C	19553				T													T	--
6	T	19699				A													A	--
6	A	19789				G													G	--
6	T	21677			G	G													G	--
6	T	31429								C									--	C
6	C	31660						T		T									--	T
6	C	35677								T									--	T
6	C	35808								T									--	T
6	T	35938						C		C					T				T	C
6	A	36564						T											--	T
6	G	36793						A											--	A
6	A	38509						G											--	G
6	G	38963						A		A									--	A
6	G	41007						A		A									--	A
6	A	45575						G		G									--	G
6	A	45635						G		G									--	G
6	A	45914						T		T					T				--	T
6	A	55475								T	A				T				A	T
6	T	55502								A					T				T	A
6	A	55650								G	G				G				--	G
6	T	57027								C					C				--	C
6	C	57888								T					T				--	T
6	G	59266								A					A				--	A
6	A	59416	G							A					A				G	A
6	G	61136								A					A				--	A
6	A	61155								G					G				--	G
6	G	61706								A					G				G	A
6	T	61718								A					T				T	A
6	A	61827								G					G				--	G
6	G	62322								A					A				--	A
6	A	64224								G					G				--	G
6	G	68026		A		A			A										A	--
6	T	68040		C		C			C										C	--
6	T	105652		T	C	C		C	C		C	C					T		T	C
6	A	111104			G														G	--
6	G	111269			G				A										G	A
6	G	111276			G				A										G	A
6	C	111670			T														T	--
6	A	111684			G				A										G	A
6	T	111700			C				T										C	T
6	G	111735			A				G										A	G
6	A	113650		A	T														T	A
6	C	120265			T														T	--
6	T	125214			G														G	--
6	C	125231			T														T	--
6	G	125415			A														A	--
6	G	125424			A														A	--
6	A	125437			G														G	--
6	C	125447			T														T	--
6	T	125560			A														A	--
6	C	125965			T														T	--
6	A	125997			T														T	--
6	G	128538	G		G	A			G	A							G	A	G	A
6	T	128577			T	A			T	A							T	A	T	A
6	T	128912		T	G	T			T	T		G					G	T	G	T
6	G	128937		G	A	G			G	G		A					A	G	A	G
6	T	128946		T	C	T			T	T		C					C	T	C	T
6	T	129419			T	C			C	C							T	C	T	C
6	A	133439	A		A	G			G	G							A	G	A	G
6	A	133638	A			T			T								A	T	A	T
6	C	133660	T			C			T								T	C	C	T
6	G	133783	G			A			A								G	A	G	A
6	A	133793	A			T			T								A	T	A	T
6	T	133963	T			C			C	C							T	C	T	C
6	T	161952		T		T		C	T	C								C	T	C
7	A	95609						G		A				A			G		A	G
7	C	131503	T																T	--
7	T	150374	A		A			T		T									A	T
7	A	210015		A				A		G									A	G
7	A	210113		A				A		G		A		A					A	G
7	T	210233		C	C	T	C	C		C		C		C					T	C
7	C	210296		A	A		A	A		A		A		C					C	A
7	T	210308		C	C		C	C		C		C		C					--	C
7	G	210322		A			A	A		A		A		A					--	A
7	G	211165		T			T	T		T									--	T
7	C	211186		T			T	T		T									--	T
7	A	211347		G			G	G		G		G		A					A	G
8	T	161	T	C	T			T		T		C			T				C	T
8	G	225		T	G			G		G	T	T			G				T	G
8	C	1038		A				A			A	C			A				C	A
8	G	1043		G				A			G	G			A				G	A
8	G	8739					A												--	A
8	G	8878					A												--	A
8	T	16708					C												--	C
8	T	122199						A					T		T		T		T	A
8	C	143185			T										T				T	--
8	G	143198			A										A				A	--
8	T	143323										C			C				C	--
8	G	143386										A			A				A	--
8	T	192378										T			C				T	C
8	A	192385										A			G				A	G
8	A	192461								A		A			G				G	A
8	C	192490										C			T				C	T
8	T	202616						T							T		C		C	T
8	T	203217	T														C		T	C
8	G	203837						G									A		A	G
10	T	125739				A											A		A	--
11	G	31985	A	A			A			G		A		A	G				A	G
11	A	36269	A		C														A	C
13	T	119686		T	C	C			T	T		C		C			T	T	C	T
14	G	135520	G				G	G		G			G	G	G	A			A	G
14	A	165157									T				A				T	A
14	G	268804							A				A			G			G	A
15	A	9590				A				G									A	G
15	G	9698				T				G									T	G
15	C	9787				T				C									T	C
15	C	17760				C						T							C	T
15	A	17854				A	G												A	G
15	A	18001				A	G												A	G
15	C	19580				C	T												C	T
15	A	30511					T							A					A	T
15	C	34387								T				C					C	T
15	T	34433								C				T					T	C
15	G	34788								A				G					G	A
15	T	34850								C				T					T	C
15	T	52044				A													A	--
15	A	79992				G			A										G	A
15	A	87963						T											--	T
15	G	89096						G							A				A	G
15	A	90333				G		A							G				G	A
15	C	90904				C		T	T	T					C				C	T
15	T	94364				C		T	T										C	T
15	C	95586				C			T	T					C				C	T
15	A	95613				A			G	G					A				A	G
15	A	95766				A			G	G					A				A	G
15	A	96036				C			A	A					C				C	A
15	G	96064				A			G	G					A				A	G
15	T	96130				A			T	T					A				A	T
15	A	96151				C			A	A					C				C	A
15	A	96241				G			A	A					G				G	A
15	G	96500				G			T	T					G		G		G	T
15	A	96557				A			T	T					A		A		A	T
15	G	96946			A	A			G	G					A				A	G
15	G	97030			A	A			G	G					A				A	G
15	C	98240		C	C	C				T					C				C	T
15	G	98334			A	A				G					A				A	G
15	C	98412			C	C				T					C				C	T
15	A	99038			C	C				A									C	A
15	A	99047			G	G				A									G	A
15	G	99063			A	A													A	--
15	C	100605			C	C			T			T							C	T
15	C	100711			C	C			T	T									C	T
15	C	100985	T		T	T			C			C			T				T	C
15	T	101011	A		A	A			T			T							A	T
15	A	101164			G	G			A			A		G					G	A
15	A	101897			G	G			A	A		A			G				G	A
15	C	102329			T	T			C	C		C			C				T	C
15	C	102912			C	C			T			T		C	C				C	T
15	G	102997	G		G	G			A			A		G	G				G	A
15	C	103079	C		C	C			T			T	C						C	T
15	T	103189			T	T			C		C	C		T					T	C
15	A	103472			G	G			A			A		G					G	A
15	T	106328			T	T			C					T					T	C
15	G	109423	G	A	G				A					G	G				G	A
15	G	110218	A	G	A				G	G				A					A	G
15	T	111139	C		C				T					C					C	T
15	G	112939	A	G	A				G					A		A	A		A	G
15	C	117748		C	T				C								T		T	C
15	G	119807			G				A										G	A
15	A	120192			G				A										G	A
15	T	123897			C														C	--
15	C	126241			T														T	--
15	C	136454			C							G		C					C	G
15	A	151300	A									G							A	G
15	T	151816	G					T				T							G	T
15	G	151892	A									G							A	G
15	A	154052	G									A							G	A
15	A	155858	A	T								T							A	T
15	G	157669	T	G								G							T	G
15	A	157740	T	A								A							T	A
15	T	161373	T	A								A							T	A
15	A	162857	G	A								A							G	A
15	A	163882	A	G								G							A	G
15	C	167336	T	C								C							T	C
15	G	167577	G	A								A							G	A
15	A	167608	A	G								G							A	G
15	A	175536		A								A			G				A	G
15	A	176056		A								A			T				A	T
15	A	186716	A					G				G			A				A	G
15	A	187441	G				A	A				A			G				G	A
15	G	187911	G				A	A				A			G				G	A
15	T	188210	T									C			T				T	C
15	A	188594	G				A	A				A			G				G	A
15	G	188914	A				G					G			A				A	G
15	C	188962	C				T	T				T			C				C	T
15	T	189140	T				C			C		C			T				T	C
15	A	189569	G				A			A		A	A		G				G	A
15	T	189581	C				T			T		T			C				C	T
15	T	189655	C				T					T			C				C	T
15	T	192338	C				T			T		T			C				C	T
15	C	196510	C							T		T							C	T
15	A	198696										T			A				A	T
15	C	199140										T			C				C	T
15	A	204269				G													G	--
15	C	205081				T													T	--
15	G	217106		A							A			G				G	A	G
15	T	217370									C	C		T				T	C	T
15	T	217391									C			T				T	C	T
15	A	217423									T			A				A	T	A
15	C	219357									T							C	T	C
15	C	219389	C								T							C	C	T
15	C	219433									T							C	C	T
15	A	219739									G							A	A	G
16	G	167323	G		G			A			G	G							G	A
16	A	173841	G		A			G											A	G
17	A	16448			T							A							T	A
17	G	16536			T														T	--
17	T	22157			A							T							A	T
17	T	22392			C														C	--
17	C	22685			T														T	--
17	A	28491		A	G					A									G	A
17	A	30537		A	G		A			A		A							G	A
17	T	30722		T	C					T		T							C	T
17	A	35746		G						G									--	G
17	C	38782		T						T									--	T
17	C	38963		A						A									--	A
17	G	41996		T						T									--	T
17	T	55172								C									--	C
17	C	58254								A									--	A
17	A	59490					A			T									A	T
17	C	65892			A														A	--
17	A	67675			G													A	G	A
17	A	78323			A					G									A	G
17	G	78530			T														T	--
17	G	81458			A					G									A	G
17	G	83125			A														A	--
17	T	127594		A															A	--
17	C	130786		T						T									T	--
17	A	131865		G						G									G	--
17	T	135653		C						C									C	--
17	C	156409	T						C			C							T	C
17	T	156464	T						A			A	A						T	A
17	A	159199	A									G							A	G
18	C	4681													T				T	--
19	T	122465			A				T	T									A	T
19	T	123097							C	C									--	C
19	T	144791			C					T				C					C	T
19	C	144900			C					T				C					C	T
19	C	144956			C					T				C					C	T
19	G	145084			G					A				G					G	A
19	G	146783			G					A									G	A
19	G	146882			G					A									G	A
19	A	147750			A					G									A	G
19	G	148017			A					G									A	G
19	A	148523			G														G	--
19	C	160276					C							T					T	C
19	G	170155					A	A				A				G			G	A
19	A	184675			G	G										G			G	--
19	C	185756														T			T	--
19	C	189524			T											T			T	--
21	T	98790	T					C	C										T	C
21	T	102518							C										--	C
22	A	180326		G	G	G		A	G	A	G	G	G						G	A
22	T	180361		T	C	C		C	C	C		C	T						T	C
22	C	180418		T	T	T	C	C	T	C		T			T				T	C
23	T	35899			C							T							C	T
23	A	51602			T	T								T					T	--
23	T	53791			A					T				A					A	T
23	A	54003			T									T					T	--
23	C	54176			T					C				T					T	C
23	T	54262			C					T				C					C	T
23	G	54497	G		G					A				G					G	A
23	C	55071	T		T					C				T					T	C
23	C	55450			C					T				C					C	T
23	G	57105			A					G				A					A	G
23	A	57152			G					A				G					G	A
23	A	60063			A					C		C		A					A	C
23	G	62928			A					G				A					A	G
23	T	64564			A					T				A					A	T
23	G	67611			C					G				C					C	G
23	A	69829			A					G			A	A					A	G
23	C	70257			C					T				C					C	T
23	T	70518			A					T				A					A	T
23	T	71146			C					T				C					C	T
23	A	71189			G					A				G					G	A
23	T	71247			C					T				C					C	T
23	A	71385			T					A				T					T	A
23	G	72168			G					A		A							G	A
23	T	72406			T					C		C							T	C
23	A	73550			A					G		G							A	G
23	T	73605								T		G							G	T
23	C	73631			C							T			C				C	T
23	T	73944			T					A		A							T	A
23	T	74638			T					G		G							T	G
23	G	74745			A					G		G							A	G
23	C	163930					T				T				C				C	T
23	T	164110					C								T				T	C
23	T	165087				T	G			G					T				T	G
23	G	165517				T	G			G	G				T				T	G
23	A	166386				T	A			A	A				T				T	A
23	T	166435				A	T			T	T				A				A	T
23	A	166878		T		A	T			T					A				A	T
23	A	167019				G	A			A					G				G	A
23	C	167160				A	C			C	C				A				A	C
23	A	167244				T	A			A	A				T				T	A
23	A	167298					A			A	A				G				G	A
23	C	170583				C	T			T	T			C	C				C	T
23	C	170609				C	A			A				C	C				C	A
23	T	170640				T	C			C				T	T				T	C
23	A	170698				A	T			T				A	A				A	T
23	G	170789				G	A			A				G	G				G	A
23	C	170872				C	T			T	T			C	C				C	T
23	G	174514				A	G			G				A	A				A	G
23	G	174880					T			T				G	G				G	T
23	G	175005			G	G	T			T				G	G				G	T
23	A	175137				A	G			G	G			A	A				A	G
23	C	175156				C	T			T	T			C	C				C	T
23	G	175914					A			A				G	G				G	A
23	A	176653					A			A	A			G					G	A
23	T	176908					A			A				T					T	A
23	A	177038					T			T				A					A	T
23	A	177875				A	G			G	A			A					A	G
24	T	26024			T			G		G		T							T	G
24	T	26032			T			C		C		C							T	C
24	T	82788						G											--	G
24	C	123471				C		T	C			C					C		C	T
24	T	123558				T		C	T			T					T		T	C
24	A	150221	A	A	A	A			A	A	A			T	A		A	A	T	A
24	G	179815	G		A	G				G							G	A	A	G
25	A	92382						A		T									A	T
26	A	636			A								G		A				A	G
26	T	718			C								T		C				C	T
26	C	875			T								C		T				T	C
26	C	1437	C		T								C		T				T	C
26	T	2064			T								C		T				T	C
26	C	2215	C		C								T		C				C	T
26	A	4576	A		A								G		A				A	G
26	G	6202	A		A								G		A				A	G
26	T	6318	C		C								T		C				C	T
26	A	8280	G		G								A						G	A
26	C	8343	T		T								C						T	C
26	T	8468	G		G								T						G	T
26	T	11718	C		C														C	--
26	T	16560			C				T										C	T
26	A	16608			G														G	--
26	T	17098			C					T									C	T
26	A	17724			A		G			G									A	G
26	T	17750			T		C			C									T	C
26	T	17757			T		C			C									T	C
26	C	17790			C		T			T									C	T
26	G	17798			G		A			A									G	A
26	G	17889			G		A			A									G	A
26	A	17996			A		T												A	T
26	A	19548			T		A			A									T	A
26	T	19823			T		C												T	C
26	G	22253			G		A			A									G	A
26	G	22327			G		A			A									G	A
26	A	22667			A		T												A	T
26	A	22945			G		A												G	A
26	C	29142			T		C												T	C
26	T	55233	A						T										A	T
26	T	65705			A														A	--
26	A	66720			A		G												A	G
26	G	67041			A		G												A	G
26	G	67604			A	A													A	--
26	A	91737			T			A	A	A									T	A
26	C	94712			T			C	C	C									T	C
26	A	97236		G	A			G	G						A				A	G
26	T	109791	T		T			C											T	C
26	T	116941	T		T			C											T	C
26	T	122696	C					T											C	T
26	G	124013	A																A	--
26	G	124117	A		A														A	--
26	G	162507	G		G		A	A									G		G	A
27	G	8004			A			G		G									A	G
27	C	8120			T			C		C									T	C
27	C	8126			C			T		T									C	T
27	A	9011			G			A		A									G	A
27	T	9102			C			T		T									C	T
27	C	9266			T			C		C									T	C
27	C	9338			T			C		C									T	C
27	T	13409						C											--	C
27	G	13467						A											--	A
27	C	13474						T											--	T
27	A	27719			A			G											A	G
27	T	30587		T	C														C	T
27	T	35363			A														A	--
27	G	38612			A														A	--
27	T	38623			C														C	--
27	C	42347			A														A	--
27	C	49453										T							--	T
27	G	49849					G					A							A	G
27	T	50081		T			G					G							T	G
27	T	51995					C					C							--	C
27	T	53163					A					A							--	A
27	A	53499					G					G							--	G
27	G	58343								T									--	T
27	G	63557							A	A		A							--	A
27	C	63607							T	T		T							--	T
27	A	81368								G									--	G
27	T	88910	T							C									T	C
27	T	89136	T							C								T	T	C
27	A	97151															G		G	--
27	A	116118	A						T					A			A	A	A	T
27	C	120511	C						T					C			C	C	C	T
27	C	120529	C				A		A					C			C	C	C	A
27	G	120545	G				A		A					G			G	G	G	A
27	A	120554	A				G		G					A			A	A	A	G
27	A	120651	A				G		G					A			A	A	A	G
27	T	139787										A							A	--
27	C	143833										T							T	--
27	G	165776															T		T	--
27	T	170288						T									C		C	T
27	T	171109															C		C	--
27	A	172105						A									G		G	A
28	C	683				T													T	--
28	G	86496	G		G	G		A		G	A	A					G		G	A
28	G	90024			G			G		G	A	A							A	G
28	T	91353			T			T		T	C	C							C	T
28	G	96646			G	G		G		G	A	A					G		A	G
28	C	107851			T							C							T	C
30	A	3372			G							G							G	--
30	A	3396			G							G							G	--
30	C	3545			T														T	--
30	T	3762			C														C	--
30	T	5157			C														C	--
30	A	5171			G														G	--
30	C	5217			T														T	--
30	G	5223			A														A	--
30	G	5492			A														A	--
30	C	14742			T				C			T							T	C
30	G	14939			A	A													A	--
30	C	19156			C							T							C	T
30	A	19163			A							G							A	G
30	G	19704			A							G							A	G
30	C	20592			C							T							C	T
30	C	23378			T														T	--
30	G	23597		T	G									G	G				G	T
30	G	25146		A	G									G					G	A
30	G	25173		A	G									G					G	A
30	A	25464		A	G														G	A
30	T	25546		T	C														C	T
30	T	25555		T	A														A	T
30	T	25701		T	C														C	T
30	T	25708		T	C														C	T
30	C	25953		T	C									C					C	T
30	G	29824		G	T														T	G
30	A	30412			G														G	--
30	C	30429			T														T	--
30	A	30471			G														G	--
30	C	30512			T	C													T	C
30	A	30590			G	G									A				G	A
30	C	30646			A													A	A	--
31	G	11651			G			A	A										G	A
31	C	11819						T	T										--	T
31	T	11930							A										--	A
31	T	24079						G	G										--	G
31	T	24087						C	C										--	C
31	G	27531			A			G	G					A			A		A	G
31	T	35927						C											--	C
31	C	36363						C							T				T	C
31	C	60495	T																T	--
31	A	60516	G							A									G	A
31	T	61779	T							C									T	C
31	T	63797	C																C	--
31	G	77672	A																A	--
31	A	80983	G																G	--
31	T	83069	T						G										T	G
31	T	93583												A					A	--
31	T	94266												A					A	--
31	G	97381	A																A	--
31	A	98575	G						A					G					G	A
31	T	99747	C						T					C					C	T
31	T	101131	C						T					C				C	C	T
31	A	101837	T						A					T				T	T	A
31	T	101845	C						T					T				C	C	T
31	A	103921	T						A					T					T	A
31	A	109692	G						A										G	A
31	T	109982	C						T										C	T
31	C	110032	T						C										T	C
31	G	111556	A						G										A	G
31	T	112069	C						T										C	T
31	A	114726	A						G					A					A	G
31	G	114765	G						A					G					G	A
31	A	114909	A						T										A	T
31	T	114935	T						C										T	C
31	T	115044	T						C										T	C
31	G	115311	G						A										G	A
31	G	117377	A																A	--
31	C	117689	T										C						T	C
31	C	119230	T																T	--
31	A	119543	T																T	--
31	A	119713	G																G	--
31	A	119959	G																G	--
31	A	120494	T																T	--
32	G	41903						A		A		A	A						--	A
32	G	42146						T				T	T						--	T
32	A	42351						G		G		G	G						--	G
33	A	84563									C								C	--
33	A	112464										A			T				T	A
33	A	114326										T			A				A	T
33	C	114870										T			C				C	T
33	A	115686										A			G				G	A
33	C	115695										C			T				T	C
33	A	123177										G			A				A	G
33	G	124151										G			A				A	G
33	A	124644			A							G			A			A	A	G
33	C	126892			C							A			C			C	C	A
33	T	126906			T			C				C			T			T	T	C
33	A	127537										T			A				A	T
33	G	128164			G			A				A	A		G				G	A
33	C	128528										T	T		C				C	T
33	G	135918										A							--	A
33	A	137578					A					T							T	A
33	A	137584					A					T							T	A
33	T	142518										G							G	--
33	C	144364										T							T	--
33	A	156870										G							G	--
33	C	158150				C						T							C	T
33	G	163282										T							--	T
34	C	101547														T			T	--
34	A	101604														G			G	--
34	A	101646														C			C	--
34	G	102030								G						A			A	G
34	C	102101			C					C						G			G	C
34	A	102436			G											G			G	--
34	G	102479			G											A			G	A
34	T	102489		T	T					T						C			C	T
34	G	102512		G	G					G						A			G	A
34	A	102575								A						G			G	A
34	G	102608														A			A	--
34	G	102614														A			A	--
34	A	156969					G												--	G
35	A	1784				A		C			C								A	C
35	A	14204				A		G											A	G
35	G	14486				A		G											A	G
35	T	15649				A		T											A	T
35	T	15742				A		T											A	T
35	C	41917		T				T				T		C	T				C	T
36	T	102813			C														C	--
36	G	123953	A					G	G										A	G
38	T	5049				C									C				C	--
38	T	6538				A									A				A	--
38	G	9766		A						A				G	G				A	G
38	C	13230												T	T				--	T
38	A	13288		A										G	G				A	G
38	T	36219						C											--	C
38	G	36253						A											--	A
38	T	37670						A											--	A
38	C	37687						T											--	T
38	A	37713						T											--	T
38	G	37811						A											--	A
38	A	37839						G											--	G
38	A	38794						G											--	G
38	G	45880					T	T											--	T
38	T	47487						C											--	C
38	A	64395									A				T				A	T
38	T	64416													C				--	C
38	G	64920													A				--	A
38	A	64946													T				--	T
38	G	65131		G											A				G	A
38	A	65225													C				--	C
38	T	72721													C				--	C
38	A	83956													G				--	G
38	T	85822				G	T												G	T
38	T	86037		C		T	C												T	C
38	T	87272			C	C	T												C	T
38	A	87342			A	A	T												A	T
38	A	87946			A	A						C							A	C
38	A	87972				A	G												A	G
38	T	88015				T	G												T	G
38	A	92680				T													T	--
38	T	131433		C		T													T	C
38	A	131674		G		A							G						A	G
38	A	131821		A		G													G	A
39	A	147619	A		A	A		A	G	A		A							A	G
39	A	153302	G		A			G				G							A	G
39	G	153382	A		A	A		G				A							A	G
39	G	153411	A		A	A		A				A							A	--
40	A	102742		A	G	A		A	G		A				G	G		G	A	G
40	T	103217		T	A	T		T	T		T				A			A	A	T
40	C	154770		C		C	C			C	T	C		C					T	C
41	A	83776	A					A	G	A									G	A
41	A	83800						T	T										--	T
42	G	1290		A				G		A			A						A	G
42	G	140014	A		A														A	--
42	T	140576	T		C														C	T
42	T	140615			A														A	--
42	T	140969	G		G														G	--
42	G	165119				A						G							A	G
42	A	165148				C						A							C	A
42	C	165407				T													T	--
42	A	165422				T													T	--
42	C	165656				T		C											T	C
42	A	165685				T		A											T	A
42	A	165714				G													G	--
42	C	173947				T											T		T	--
47	T	30275	T	T		T						T		C	C				T	C
47	A	30431		A		A						A		G	G				A	G
47	G	30477	G	G		G						G		A	A				G	A
47	T	30634	T	T		T									C				T	C
47	G	30655	G	G		G						G		A	A				G	A
47	A	30860	A	A		A						A			T				A	T
47	A	31079		A		A		A				A			G				A	G
47	G	31111	G	G		G		G							A				G	A
47	A	31443		A		A		A				A			G				A	G
47	A	31487		A		A		A				A			T				A	T
47	A	31563	A	A		A		A				A			G				A	G
47	A	31768	A	A		A		A				A			G				A	G
47	A	31858		A		A		A				A			C				A	C
47	T	31948	T	T	C	T		T				T			C				T	C
47	G	31960	G	G	A	G						G			A				G	A
47	C	32147		C		C		C				C		T	T				C	T
48	T	65833		C	T							C			T				C	T
48	G	151171									A						G		A	G
49	T	8248						A					A						--	A
49	C	8263						T					T						--	T
49	C	8292						T					T						--	T
49	T	8335						C			C		C						--	C
49	A	8571		T				T											--	T
49	A	8727						T											--	T
49	C	8904						T											--	T
49	A	14796		G				G			G								G	--
49	G	14812		A				A			A								A	--
49	T	14943		C				C											C	--
49	A	15858		A	G			A											A	G
49	A	16121		A	T			A											A	T
49	A	17623		A	G			A									G		A	G
49	T	20971		C	T			C	C										T	C
49	T	24563		C				C	C						T				T	C
49	T	27288		A				A	A						T				T	A
49	G	30120		A				A	A										--	A
49	T	31338		C				C	C										--	C
49	A	64681	C											C	C				C	--
51	G	48830						G										A	A	G
51	T	50303						T		T					C			C	C	T
51	A	51140												G	G			G	G	--
51	C	120223													T				T	--
51	A	120239													C				C	--
51	A	120287													T				T	--
51	T	120396													C				C	--
51	A	120403													G				G	--
51	A	124454													G				G	--
51	A	124470													C				C	--
51	C	124485													T				T	--
51	C	124563				C									A				C	A
51	T	125880													C				C	--
51	G	126334													A				A	--
51	A	126585													T				T	--
51	A	127231						A							T				T	A
51	G	127874						G							A				A	G
51	T	127896						T							A				A	T
51	C	127919						C							A				A	C
51	C	150340		T	T	T				C									T	C
51	A	158875		G		A				G									A	G
52	A	8345							T			T							--	T
55	A	37483					A			A	C						C		C	A
55	T	74882	T	T	A				T	T			T						A	T
58	A	239	G	A	A		A	A	A						A		A	A	G	A
59	G	160621	T		G	G				T		G							G	T
59	T	160627	T		T	A		A		T		T		A	T				T	A
60	T	79269			C				C	C					C				C	--
60	T	84275	C		C				C	C					T				C	T
60	T	84281	T		C				C	C					C				T	C
60	T	84287	T		C				C	C					C				T	C
60	T	87146			T				G	G		G			T				T	G
60	T	87217			C				C	C		C							C	--
61	C	731			T			C				C						T	T	C
61	A	1295		A	T			A				A						T	T	A
61	G	1475			T			G				G						T	T	G
61	T	1822		T	C			T				T						C	C	T
61	A	1947		T	A			T				T							A	T
61	T	1983			C			T				T				T			C	T
61	A	2041		A	G			A				G						G	G	A
61	T	2048		T	A			T				A						A	A	T
61	A	2060		A	G			A				G						G	G	A
61	G	21359			T			G				G			T				T	G
61	A	21432			G			A				A			G				G	A
61	A	21438			G			A				A			G				G	A
61	C	21483			T							C			T				T	C
61	A	21599			T			A				A			T				T	A
61	C	21628			T			C				C			T			T	T	C
61	T	40414			A														A	--
61	A	40453			G			A				A							G	A
61	C	41976			T			C				C							T	C
61	A	42216			T														T	--
61	T	48108					C					C	C						--	C
61	C	48531					T	T		C		T	T						C	T
61	C	54072					T			T		T	T						--	T
61	A	58538	A				G			G			G				A		A	G
61	T	61886					C			C		T							T	C
61	C	61967					T			T		T	T						--	T
61	T	62029					C			C			C						--	C
61	C	62450					T			T		T	T						--	T
61	T	62495					C			C		C							--	C
61	A	63727					C			C		C	C						--	C
61	G	64205					A			A		A	A						--	A
61	A	66076					G			G		G							--	G
61	T	66263					C					C	C						--	C
61	T	68621			C	C	T	T											C	T
61	T	70808			T	T	G	G				G							T	G
61	G	71210			T	T	G	G											T	G
61	T	72376			A	A	T	T		T		T							A	T
61	A	73599			G	G	A			A									G	A
61	T	73808				C	T			T									C	T
61	C	74362				T	C			C									T	C
61	G	74590				A	G	G		G									A	G
61	G	74698			A	A	G	G		G									A	G
61	G	74708			A	A	G	G		G									A	G
61	A	74936			G	G	A	A		A									G	A
61	C	74986			T	T	C	C		C									T	C
61	T	75023				C	T	T		T									C	T
61	A	83304					G	G		G									--	G
61	C	83425				T	C	C		C									T	C
61	A	83518				G	A	A		A									G	A
61	G	86033			G		A	A		A				G	G				G	A
61	T	87731			C		T			T					T			C	C	T
61	A	88593			G		A			A									G	A
61	C	89008			C		T			T					C				C	T
61	G	89204			A		G			G					A				A	G
61	T	89251			C		T			T					C				C	T
61	T	89270			C		T			T					C				C	T
61	T	90134			C		T			T					C				C	T
61	C	91024			C		T			T					C				C	T
61	A	95267	A		T		A			A									T	A
61	T	95819			A		T			T					T				A	T
61	A	96614	C		C		A											C	C	A
61	C	96909	C		C		G			G					C			C	C	G
61	A	97155	A		A		G			G								A	A	G
61	G	97847	G		G		A			A								G	G	A
61	A	98141	G		G		A		G	A					G			G	G	A
61	T	104899			C		T												C	T
61	T	105554			C														C	--
61	A	105909			G														G	--
61	G	106261			A														A	--
61	T	109818			T			T	C	T									T	C
61	A	114523	G		G														G	--
61	A	123835	A				C												A	C
61	C	124510			T		C												T	C
61	C	130775			C	C	T												C	T
61	G	131320				A	G												A	G
61	C	131802				C	T												C	T
61	C	137642			A		C												A	C
61	A	138116			A		T	T											A	T
61	A	143416						G		G		G							--	G
62	A	1256					G			G									--	G
62	T	2583								C									--	C
62	C	2757								T									--	T
62	T	8050			C		T			T									C	T
62	A	8101					G			G									--	G
62	A	11517			G		A			A		A							G	A
62	C	15141			C		T			T		T			C				C	T
62	A	15789			T		A			A		A							T	A
62	A	15851					G			G		G				A			A	G
62	A	16433					G			G		G							--	G
62	G	19628					A			A		A							--	A
62	A	23894					G			G		G							--	G
62	T	34625										A							--	A
62	T	34924							T			A							A	T
62	T	56558			T					C	C	C							T	C
62	C	56569								T	T	T						C	C	T
62	A	56805			G					A	A	A							G	A
62	C	56821			T					C	C	C							T	C
62	T	57836			A			T		T	T	T							A	T
62	A	66801		T	A			T		T	T								A	T
62	G	73643		A				A		A		A							--	A
62	C	73697		T				T		T									--	T
62	G	75889		A		G			A										G	A
62	A	75989		G		A		G	G			A							A	G
62	T	76022		A		T			A										T	A
62	T	76842		T		C			T			T							C	T
62	A	76954		A		T						A							T	A
62	A	77553				A		T	T										A	T
62	G	80816				G			A										G	A
62	A	80893				A			G										A	G
62	A	81023				A		T	T										A	T
62	A	81045				A		T	T										A	T
62	A	81239				A		G	G										A	G
62	G	81317				G			A			A							G	A
62	G	81356				G			A			A							G	A
62	G	81484				G		A	A										G	A
62	A	81517				A		G	G										A	G
62	G	82152				A		G											A	G
62	C	85158				A													A	--
62	A	86002				T		A											T	A
62	C	86359				T		C						T					T	C
62	C	89935				T		C											T	C
62	C	92010				G													G	--
62	T	97272	A			A													A	--
62	T	104953	C																C	--
62	A	107806			T														T	--
62	T	112170			A														A	--
62	C	112326			T														T	--
62	T	112584			C														C	--
62	C	112758			T														T	--
62	T	112766			G														G	--
62	C	113426			T									T					T	--
62	T	113432			A		T							A					A	T
62	T	113468			C									C					C	--
62	C	114442					T			T									--	T
62	T	114495					G			G									--	G
62	C	126626					T			T				C					C	T
62	T	132747			C				T	T				C					C	T
62	C	137635		T	C														C	T
62	A	137697		G	A				G	G									A	G
62	A	138256		A	G				A										G	A
62	T	138355		T	C				T	T									C	T
64	A	128477	C	A	C		C	C		C	C			C	C		A		C	A
65	T	22904	T	A			T	A	A	T					T				T	A
65	T	37555					A												--	A
65	A	38592					T												--	T
66	C	1158		T			C		T	C		T							T	C
66	C	1186		A					A			C							A	C
66	C	1186		A					A			C							A	C
66	A	1212		G					G			G							G	--
66	A	1212		G					G			G							G	--
66	T	1293		C					C			C							C	--
66	T	1293		C					C			C							C	--
66	T	1323		C					C			C							C	--
66	T	1323		C					C			C							C	--
66	C	1332		T					T			T							T	--
66	A	1678		G					G			G							G	--
66	G	1707		A					A			A							A	--
69	A	17008										G				A			G	A
69	T	17049										T			C	C			T	C
69	G	17098													A	A			--	A
69	G	17122										G			A	A			G	A
69	A	17146										A			G	G			A	G
69	C	17280										C			T	T			C	T
69	A	17396													G	G			--	G
69	T	17463										C			T	T			C	T
69	T	29110										C			T	T			C	T
69	T	29359										C			T	T			C	T
69	G	29365						A				A			G	G			G	A
69	G	29417										A				G			G	A
69	G	31627										A							A	--
69	C	33795		A								A							A	--
69	G	33927		A	A							A							A	--
69	C	53982			T			C		C		C							T	C
69	A	54102			G			A		A		A							G	A
69	T	54241			C			T		T		T		T					C	T
69	A	55507			G					A		A							G	A
69	A	56657			G					A		A							G	A
69	T	56736			C				T	T		T							C	T
69	T	59626			T					C		C							T	C
69	A	59672			A					G		G							A	G
69	T	60780			C					T		T			T				C	T
69	G	61338			A					G		G							A	G
69	T	62047			A					T		T							A	T
69	T	64415			T				A	A		A							T	A
69	T	65102			T					C									T	C
69	A	65709			A				G	G									A	G
69	C	69521			C				T								C		C	T
69	C	70731			T									T			T		T	--
69	G	70985			C												C		C	--
69	T	71045			G												G		G	--
69	G	74938			T												T		T	--
69	A	75117			T												T		T	--
69	T	75268			C												C		C	--
69	C	75278			T												T		T	--
69	A	75720			T												T		T	--
69	C	75742			A												A		A	--
69	G	75774			A												A		A	--
69	C	75996			T												T		T	--
69	A	76124			C												C		C	--
69	G	76275			A												A		A	--
69	C	76790			T												T		T	--
69	T	82536												C					C	--
69	A	82654			C									C					C	--
69	A	87255			T									T					T	--
69	G	92485												A					A	--
69	C	97563												T					T	--
69	C	97628												A					A	--
69	G	99549			G			A											G	A
69	G	100138			G			T											G	T
69	G	101972			G				T										G	T
69	T	102972			G			T											G	T
69	G	102989			A			G											A	G
69	T	103001			C			T											C	T
69	A	106933				G			A										G	A
69	G	106957				T			G										T	G
69	A	106999				A			T										A	T
69	A	107497				A		A	G										A	G
69	C	109182				C		T	T										C	T
69	T	109385				T			A										T	A
69	T	109716				C													C	--
69	T	110534				C													C	--
69	T	110934				A			T										A	T
69	G	116614				A		G											A	G
69	G	116632				A		G											A	G
69	G	117091				T		G											T	G
69	C	117190				T		C											T	C
69	G	118746				A		G			G								A	G
69	T	119103				G		T											G	T
69	C	119193				T		C											T	C
69	G	119280				G		T											G	T
69	G	119305				G		A											G	A
69	T	119428			T	T		A											T	A
69	C	119572				T		C			C								T	C
69	T	120153			A			T											A	T
69	T	121470			T			A											T	A
69	T	121708						C											--	C
69	C	123104						T											--	T
71	T	2139			C					C				T				C	C	T
71	A	111845	G	A	G		A	A	A	A		G			A			G	G	A
72	T	93188							T							A			A	T
72	G	93496				A			G										A	G
72	T	97089							A						T				T	A
72	T	99140							G						T				T	G
72	A	101291		G					G										--	G
72	T	101801		A					A					T					T	A
72	T	102405		A					A										--	A
73	C	12944		T			C	C		T							C		T	C
74	G	71701						G						A					A	G
74	A	101031						G				A							A	G
75	T	140895	C	C					T				C						C	T
76	A	638				G	A												G	A
76	C	866				T	C												T	C
76	C	906				T	C												T	C
76	A	17812	G				G	G	G	G		G		G	G				--	G
76	T	17843	A				A	A	A	A				A	A				--	A
76	C	17850	T				T	T		T				T	T				--	T
76	G	17885	A				G	A		A				A	A				G	A
76	G	73091	G	G			G	G	A	G									G	A
76	A	73097	A	A			G	A	G	A									A	G
76	C	73125	C	C			C	C	T										C	T
76	A	73130	G	A			G	A	G										A	G
76	C	73217		C			C	C	T										C	T
76	C	73240		C			C	C	T										C	T
76	T	73415		T			C	T	C	C	C								T	C
76	G	74992		G			G	G	A	G		G							G	A
76	G	75082		G			G	G	A	G									A	G
76	C	75108		C			C	C	T	C		C							T	C
76	T	79761		C				C											--	C
76	A	84382						G											--	G
76	A	101526		A	G			A											G	A
76	T	102248		G	T			G											T	G
76	T	103121		G	T			G											T	G
76	G	104666		G	A			G											A	G
76	A	108804			A			T											A	T
76	G	112224			T			G											T	G
77	A	10196		T				T							A				T	A
77	G	11702		C															C	--
77	C	12282		T															T	--
77	A	12970		T															T	--
77	T	13015		C															C	--
77	G	13627		A					A										A	--
77	T	13705		A					A										A	--
77	C	23359		C			C		C						T				C	T
77	T	23772		C			C		C										C	--
77	A	24624	A	G			G		G							A			A	G
77	T	32338		C			C												C	--
77	T	106051	T	T	T	A													T	A
78	A	5567		C														C	C	--
79	C	285	C									T							C	T
79	A	56556			A			T					T						A	T
79	T	64263							G				G						--	G
80	T	6718				C		T					T						C	T
80	A	59437					G	G											--	G
80	T	80632						C											--	C
80	C	82633						T											--	T
80	G	89506						T											--	T
80	T	100372						C		C									--	C
80	A	113392							G	G									--	G
80	A	115845							G	T									G	T
80	T	118006						A	A	A									--	A
80	T	120495						T		A									T	A
80	C	120758								T									--	T
80	T	121450				T			C	C									T	C
80	C	121770			C	C				T									C	T
81	C	39542		A	C			A			C				A				C	A
83	G	99524		A			A				A								A	--
84	T	48844		C	T	C			T	C		T			T	C	C		C	T
84	G	48857		A	G	A			G	A		G			A	A	A		A	G
84	T	49030	A	T	A	A			A	T		A			T	T	T		A	T
84	A	49924		A	G	A			G	A		A			A	A	G		A	G
85	G	72276	A							G									A	G
87	A	1395			T									T	T				T	--
87	A	7793			A	A				G				A	A				A	G
87	G	8821				G				A				G	G				G	A
87	T	8929			A	A								A	A				A	--
87	A	15116			A			T							A				A	T
87	T	15617			T			C							T				T	C
87	T	16998						T							A				A	T
87	C	29204						C								T			T	C
87	A	29609				A	A	A						A	A	T			T	A
87	A	29615				A	A	A						A		T	A		T	A
87	T	30543						A								T			T	A
87	C	30706						C						T		T			T	C
87	T	31934		C				C								T			T	C
87	A	32257						A		A						G			G	A
87	T	32987		C				C						T		T			T	C
87	A	33131		G				G						A		A			A	G
87	T	41651	C	T				T		T									C	T
87	T	42000	G	T				T		T									G	T
87	G	42926	A	G				G		G				A					A	G
87	T	43184	C	T				T		T									C	T
87	C	43662	T	C				C		C									T	C
87	C	43740	C	T				T		T									C	T
87	T	44051	C	T				T		T				C					C	T
87	T	45003	A					T											A	T
87	T	45624	C	T				T											C	T
87	C	45771	T	C				C		C									T	C
87	A	45814	G	A				A		A									G	A
87	G	46234	A	G				G						A					A	G
87	T	47076	T	C				C						T					T	C
87	C	47910		T				T						C					C	T
88	G	26958							T	G			G	T					T	G
90	G	7525						G	A			G					G		A	G
90	A	7544						A	T			A					A		T	A
90	C	7556						C	T			C					C		T	C
91	T	16246		T		C	T			T	T				C		T		C	T
91	T	16368		T		C	T		T	T	T	T			C	T	T		C	T
91	T	16455		T		C	T		T	T	T				C				C	T
91	C	22480			C	A				C	C		A		A				A	C
91	A	22548	A			G				A	A				G		A		G	A
91	T	22569	T			C				T	T				C		T		C	T
91	G	34960	G	G	A	A	A		A	G	G	A			A		G		G	A
91	A	62522									G							G	G	--
92	C	122626	T	C	T	T	C	C	C	T	C	T			T	C	T		T	C
94	A	6322	A					G											A	G
94	A	7032	A					G											A	G
94	T	8256						C											--	C
94	A	8756	T					A											T	A
94	A	9114	G		G			A											G	A
94	C	15287	A					C											A	C
94	A	16470	T					A											T	A
94	G	18012	T					G											T	G
94	T	22760	T		T			C											T	C
94	C	23070	T					C											T	C
94	T	29002	A		A														A	--
96	T	2452								C	C	C						T	T	C
96	G	9707			A			G		G	G	G							A	G
96	T	13799			T		C	C			C	C							T	C
96	G	16737			T		G	G			G	G							T	G
96	C	20713			T			C	C			C							T	C
96	T	21421			T			A	A	A		A							T	A
96	G	21648			G			A	A	A	A	A			G				G	A
96	G	21653			G			A	A	A	A	A			G				G	A
96	A	21860			A			T	T	T		T							A	T
96	T	23940			C			T	T			T							C	T
96	A	24180			A				C			C							A	C
96	T	28768			A				T	T									A	T
96	T	35257			T				C										T	C
96	A	35455			A				T										A	T
96	A	35630			A	A			T										A	T
96	A	36079			A				G										A	G
96	T	36441			T				C										T	C
96	A	41911			A				T										A	T
96	T	42419			A			T	T									A	A	T
96	A	42720			A				G										A	G
96	T	43441			T				C		T	C						T	T	C
96	A	43880			T				A										T	A
96	C	44278			T				C		C								T	C
96	A	44606			G				A										G	A
96	T	45854			C				T		T								C	T
96	A	51130			A		G										A		A	G
96	T	51233			C		T										C		C	T
96	T	51248			C		T					T					C		C	T
96	C	51901			T		C										T		T	C
96	C	51973			T		C				C						T		T	C
96	A	52972			G		A					G					G		G	A
96	A	57809			G		A												G	A
96	C	57875			T		C												T	C
96	A	57910			G		A												G	A
96	G	57940			A		G												A	G
96	T	58123			C		T												C	T
96	G	58531			A		G												A	G
96	G	58614			G		A												G	A
96	C	63821			T		C				C								T	C
96	G	67107			A		G												A	G
96	G	71084					A							G					G	A
96	T	71546					C												--	C
96	T	71573					C				C								--	C
96	C	72299					T												--	T
96	G	72509					A												--	A
96	T	72601					C												--	C
96	C	72620					T												--	T
96	T	72848		C			C						C						--	C
96	G	77870					A												--	A
96	A	79589			A		T			A		A							A	T
96	A	80190			T		A												T	A
96	A	83394		A	G		A			A									G	A
96	G	90455		T	G							T							G	T
96	A	105777			A					G		G					A	A	A	G
96	A	112187								A							G		G	A
96	A	114252								A								G	G	A
96	G	120760		A														G	A	G
96	T	140036			C				T										C	T
96	G	150660		G			G		A	A		G							G	A
96	C	153021			C					T									C	T
96	C	153471			T	T													T	--
96	T	158094				T	C												T	C
96	A	159497		A		G	A												G	A
96	G	159598		G		T													T	G
96	A	160632		A		G	A			A									G	A
96	T	161802		T		A													A	T
96	G	165884		G		A													A	G
96	A	166022	G	A		G													G	A
96	T	175037		A					A										--	A
96	G	178501		G		A			G	G		G							A	G
96	C	178552		C		T			C	C		C							T	C
96	T	178807	T	T		C			T	T									C	T
96	A	188307							G	G	G						A		A	G
97	C	113945	A		C	C		A		A								C	C	A
97	G	113954	A		G	G		A		A								G	G	A
97	G	114015			G	G		A		G		A						G	G	A
98	C	312			A				C									A	A	C
98	A	2036			A				G										A	G
98	C	23805		C			C			T				T		T			C	T
98	T	23826		T			T			C				C		C			T	C
98	A	29328				A	A			C	A					C			A	C
98	G	29339				G	T			G	T					G			G	T
98	G	29339				G	T			G	T					G			G	T
98	T	52179					T						T	C					C	T
98	G	54079												A					A	--
98	T	54453					T					T		C					C	T
98	C	57525			T									T					T	--
98	A	78872		T			T												--	T
98	G	83918										T							--	T
98	T	86585										A							--	A
98	C	93466										T	T						--	T
98	A	108427			A								G						A	G
98	C	108505			T								C						T	C
98	G	108634			A								G						A	G
98	C	112329			C								T						C	T
98	T	112376			T								T					C	T	C
98	G	112412			A								G					G	A	G
98	A	113476	G		A										G			G	A	G
98	G	120763			A				G		G								A	G
98	G	120931			A				G										A	G
99	G	72654						G	A	A		A							G	A
99	A	176402			G							A							G	A
99	T	178112			C							T							C	T
99	C	178123			T							C							T	C
99	C	183880			C							T							C	T
99	A	185332			A							G							A	G
99	C	185405			T		C					C							T	C
99	T	185600			T		C					C							T	C
99	C	186806			A		C												A	C
99	C	193115			T														T	--
100	C	11580	C	T	T				T	T		C				C			C	T
100	G	11589	G	A	A				A	A		G				G			G	A
100	G	11603	G	A	A				A	A	G	G				G			G	A
100	G	11642	G	A	A				A	A	G	G		G		G			G	A
100	A	12514	G		G											G			G	--
100	A	18256			T			A		T		T				T		T	T	A
100	G	60374							A										--	A
100	G	61605			A				G					A					A	G
100	C	62310			C				T					C					C	T
100	T	63008			T				A					T					T	A
100	C	63535			C			C	T					C					C	T
100	C	65392			C			T	T					C					C	T
100	T	73140			A			T	T										A	T
100	A	83208			G			A		A			A	G			G		G	A
100	C	83219			T			C		C			C	T			T		T	C
100	T	83306			G			T		T				G	T		G		G	T
100	T	83439			C			T		T				C	T		C		C	T
100	A	83451			G			A		A				G	A		G		G	A
100	T	83465			C			T		T				C	T		C		C	T
100	A	83485			T			A		A				T	A		T		T	A
100	C	83536			T					C				T			T		T	C
100	A	83648		A	G		A		A	A	A	A	A	G		A	G		G	A
100	A	83762			G					A				G					G	A
100	A	83830			T					A				T					T	A
100	C	84055			C				C	A				C					C	A
100	C	101650	T						T	T			T		T	C			C	T
100	C	101674	T						T	T			T		T	C			C	T
100	A	101752	A						G	G					G				A	G
100	A	102784	A						G	G					G	A	G		A	G
100	T	102929	T						A	A					A		T		T	A
100	A	103042	G						A	A			A		A	G			G	A
100	A	103096	A						G	G			G		G	A	A		A	G
100	A	103218	G						G	G			G		G	A			A	G
100	T	103344	T						C	C			C		C				T	C
100	G	103375	G						A	A			A		A	G			G	A
