# Supplementary material for: Single nucleus sequencing reveals evidence of inter-nucleus recombination in arbuscular mycorrhizal fungi
Source: eLife. 2018 Dec 5;7:e39813. doi: 10.7554/eLife.39813 (PMC6281316; doi:10.7554/eLife.39813)
Supplement: Supplementary file 7 — This is the complete list of SNPs used to compute the SL1 similarity matrix for Supplementary file 10 Nuclei with a PCR proven MAT-locus are coloured. Green and yellow are used to highlight the two different genotypes present. (A) Variable regions called by freebayes. (B) Variable regions called by HaplotypeCaller. (C) Variable regions called by Mutect2. [file elife-39813-supp7.xlsx]

## Sheet: freebayes
Single nucleus sequencing reveals evidence of inter-nucleus recombination in arbuscular mycorrhizal fungi. Eric C.H. Chen, Stephanie Mathieu, Anne Hoffrichter, Kinga Sedzielewska-Toro, Max Peart, Adrian Pelin, Steve Ndikumana, Jeanne Ropars, Steven Dreissig, Jörg Fuchs, Andreas Brachmann, and Nicolas Corradi
A) Called by freebayes
Supplemental file 7. Genotype of variable regions in SL1 assembled by ALLPATH-LG in the first 100 scaffold. This is the complete list of SNPs used to compute the SL1 similarity matrix for Figure S2. Nuclei with a PCR proven MAT-locus are coloured. Green and yellow are used to highlight the two different genotypes present. (A) Variable regions called by freebayes. (B) Variable regions called by Ha…
scaffold	reference	position	SN05	SN12	SN17	SN23	SN06	SN07	SN14	SN15	SN04	SN08	SN10	SN16	SN18	SN21	SN25	MAT_A	MAT_B
0	A	76133	A			A				T			T					T	A
0	T	266103	T		T	A								A		T		A	T
0	T	275983	T	G	G					T								T	G
0	G	276288	G	A	A					G								G	A
0	G	288292	G	A			G	A				G						G	A
0	C	288329	C	T			C	T				T						C	T
0	A	288339	A	G			A	G				G						A	G
0	C	288371	C	C			C	T										T	C
0	C	295560	C	C	C		C	T		T				T				T	C
0	T	295572	T	T	T		T	C		C				C				C	T
0	A	410092		A	T		A	A										A	T
0	G	410141		G	A		G	G										G	A
0	G	410153		G	A		G	G										G	A
0	C	410197		C	T		C	C										C	T
0	C	410213		C	T		C	C										C	T
0	A	520981							G		A	A		A				G	A
0	C	521638		T				C	T		C	C		C				C	T
0	A	527508			G	G		A	A		A	A						A	G
0	G	527525			A	A		G	G		G	G						G	A
1	G	67014		G				G										G	A
1	C	170015	C		T		T		C					T			T	C	T
1	G	170033	G	G	A		G		G					G			G	G	A
1	C	170044	C	C	T		C		C					C			C	C	T
1	G	170056	G	G	A		A		G					A			A	A	G
1	A	170199	A	A	G		G		G					G		A	G	G	A
1	A	170205	A	A	G		G		G					G		A	G	G	A
1	G	192239							G	G		A						G	A
1	G	192705			G				A	A		A				G		A	G
1	T	192748			T				C	C		C						C	T
1	T	192756			T				A	A		A						A	T
1	G	193122			G		G		G	G		A						G	A
1	A	193216			A		T	A	T	T		A						T	A
1	A	193234			A		G	G	G	G		G						G	A
1	C	193252			C		T	T	T	T		T						T	C
1	C	193276			C				T	T		T						T	C
1	C	193320			C			C	T	T		T						T	C
1	C	193368			C			C	T	T		C		C				T	C
1	T	193408			T			T	C	C				T		T		C	T
1	A	193494			A			A	G	G		G						G	A
1	A	193519			A			A	G	G		G						G	A
1	G	193546			G				A	A		A						A	G
1	G	193613			G		A		A	A		A					G	A	G
1	A	193652			A				G	G							A	G	A
1	T	195298			T		C		C	C		C						C	T
1	T	195315			T		A		A	A		A						A	T
1	A	195385			A		G	A	G	G		G		A		A		G	A
1	A	195558			A		C	A	C	C		C		A		A		C	A
1	A	195595			A		G		G	G		G		A				G	A
1	A	195622			A		T		T	T		T		A				T	A
1	G	195737			G		G		A	A		A		G		G		A	G
1	C	195804			C				T	T		T		C		C		T	C
1	T	235747	T		T	T				A								A	T
1	T	280000				T	T		T					T			T	T	C
1	G	431555	G	A		G	G	A				G						A	G
1	G	431807	G	A		G	G	A						G				A	G
1	G	431876	G	A		G	G	A				A						A	G
1	T	454933				T	A											A	T
1	T	454967				T	G			T								G	T
1	A	455126				A	G			A								G	A
2	C	159788		T				C										C	T
2	C	159808		T				C										C	T
2	G	159820		A				G										G	A
2	T	159828		C				T										T	C
2	A	282256		A					G									G	A
2	C	282261		C					T									T	C
2	A	282277		A					G									G	A
2	T	282284		T					G									G	T
2	T	282298		T					C									C	T
2	G	389706		G													A	A	G
3	C	62750	T	T			C				T	C						C	T
3	T	112842			C													--	C
3	T	115513			A					A				T				A	T
3	A	115519			G					G				A				G	A
3	A	116325			G			G										G	--
3	T	116836			A			A										A	T
3	A	175527			A		T	A										T	A
3	T	188988		T		T	G		G					G		G		G	T
3	T	208150		T		T			T					G		G		G	T
3	T	287336		T	T							T	C					C	T
3	T	302300		T						C		T		T		C		C	T
3	G	341377				A		G		G								G	A
3	A	341406				G		A										A	G
3	A	341437				G		A										A	G
3	T	408762						A										A	--
3	G	409425						A				A						A	--
3	C	409539						T				T						T	--
3	T	419577		T		T		T	A			T						A	T
4	G	69298						G		A	G						A	G	A
4	T	70806				T				T	T						C	T	C
4	A	116599		G		G						A			G			A	G
4	G	271896			A		G			A				G				G	A
4	G	302988		A		G					A	G				G		G	A
4	A	302999		G							G	G				A		A	G
4	T	405364	C			T	T		C			T		T				T	C
4	G	405680	A			G	G		A		A	G		G				G	A
5	A	26956					A	A	A	A	G	G						A	G
5	C	26964			C		C	C	C	C	T	T						C	T
5	C	97309	C		T	C	C											C	T
5	A	97321	A		G	A	A											A	G
5	T	97381	T		C	T	T											T	C
5	T	97386	T		C	T	T											T	C
5	T	97415	T		C	T												C	T
5	T	97427	T		C	T	T					C						C	T
5	G	97432	G		A	G	G											A	G
5	A	97544	A		C	A	A											C	A
5	G	97887	G		A		G											G	A
5	G	216342			G			A	A		A	G						A	G
5	A	216385			G			A	A		A							A	G
5	C	216386			C			C	T		C							T	C
5	C	216407			T			C	C		C							C	T
5	T	216568			T			G	G		G							G	T
5	A	216889			T			A	A		A	A						A	T
5	T	216912			C			T	T		T	T						T	C
5	G	217362			G			A	A		A							A	G
5	C	217368			C			T	T		T							T	C
5	A	217384			A			G	G		G							G	A
5	A	217392			A			G	G		G	A						G	A
5	G	217438			G			A	A		A							A	G
5	G	217569			G			A	A	A	A	G						A	G
5	C	217634			C			G	G		G	C						G	C
5	G	217663			G			A	A		A							A	G
5	T	217748			C			T	T	T		T		T				T	C
5	G	217756			A			G	G	G		G		G				G	A
5	C	217772			T			C	C	C	C	C		C				C	T
5	C	243736				C				T		C					C	T	C
5	G	243743				G				A		G					G	A	G
5	G	317023				G		G				G				A		A	G
5	A	317140				G		G								A		A	G
5	A	317157				T		T								A		A	T
5	C	317167				A		A								C		C	A
5	T	317226				G		G								T		T	G
5	A	317256				G		G								A		A	G
5	A	317375				G		G								A		A	G
5	C	318076				T		T										--	T
5	A	373626		A		T				A								A	T
5	T	378679				G				T								T	G
5	T	399193			A							A						--	A
5	T	401810			T			C										C	T
5	G	401845						A										A	--
5	C	401852			A			A										A	--
5	A	401942			G			G										G	--
5	T	401954			C			C										C	--
5	C	401959			T			T		C								C	T
5	T	401994			C													--	C
5	G	402634			A			A				G						G	A
5	T	403144						C										C	--
5	T	403169			C			C										C	--
6	T	29539				G	T		T				T					T	G
6	G	29658			A	A	G		G									G	A
6	T	300178			C				C	T	C							T	C
6	G	389290					A		G					G				A	G
6	A	389324			A		G		G					G				G	A
6	A	389334			A		T		A					T				T	A
6	G	389372			G		A		G					A				A	G
6	T	389400			T		C							C				C	T
6	C	389444			C		T							T				T	C
7	A	3281				T						T						--	T
7	T	5782				C		C	T	T								T	C
7	C	27780	T					C	T	C								C	T
7	A	27788	G					A	G	A								A	G
7	C	27800	C					C	C	C								C	T
7	T	97431	C			C												--	C
7	C	97450	T			C												C	T
7	A	97479	T		T	T												--	T
7	C	119224	C					C		T	C							T	C
7	A	119230	A					A		T	A							T	A
7	A	146323	T		A	T			T			A			T		T	A	T
7	C	204024		C	C	T			T		T	T						T	C
7	T	204030		T	T	C			C		C	C						C	T
7	T	204036		T	T	C			C		C	C						C	T
7	G	238875		A		A				A		A						A	--
7	A	238880		G		G				G		G						G	--
7	A	253969			G		G		G	G	A			G				G	A
7	T	255610			C		C		C	C	T							C	T
7	A	255626			G		A		G	G	A							G	A
7	A	255652			G		G		G	G	A							G	A
7	T	255660			C		C		C	C	T							C	T
7	A	255666			G		G		G	G	A							G	A
7	T	255723			C		C		C	C	T							C	T
7	T	338780		A		T						T			T			T	A
7	G	338864		C		G						G			G			G	C
7	G	338889		A		G			G			G			G			G	A
7	G	338932		A		G			G			G			G			G	A
7	C	339008		T	C	C			C	C		C			C			C	T
7	G	345302		A					A			G	A	A	G		A	A	G
8	C	9942					T	T	T	T								T	C
8	T	9976					C	T	C	C								C	--
8	A	45826				A	T											T	A
8	T	46115	C			T	C							T				C	T
8	A	49827				A			A		G							G	A
8	T	54597				T	C		T									C	T
8	A	54973					G		A									G	A
8	T	55031					C		T									C	T
8	A	55060					G		A									G	A
8	G	55189					A		G									A	G
8	G	55279					A		G									A	G
8	G	55338					A		G									A	G
8	T	55373					C		T									C	T
8	C	127464		T		C	T		C	T		T						T	C
8	T	127472		C		T	C		T	C		C						C	T
8	C	127496		T		C	T		C	T		T						T	C
8	A	127565				A	G		A	G		G						G	A
8	T	127692		C		T	C		T	C		C		C				C	T
8	G	127720		T		G	T		G	T		T		G				T	G
8	G	127741		G		G	T		G	T		T		T				T	G
8	G	127747		G		G	T		G	T		T		G				T	G
8	T	127933				T	C		T	C		C		T				C	T
8	T	127939				T	C		T	C		C		T				C	T
8	C	161534		C						T						C		T	C
8	T	161565		T						C						T		C	T
8	G	161582		G						A						G		A	G
8	G	248988						A	G		A	G				G		A	G
8	C	331787	T	T	T	C		C	T		T	T	C		T	C	T	C	T
8	A	331947	G	G	G	G	G	A	G	G	G	A	G	G	G	G	G	A	G
8	A	341512	A	C	A	C	A		C	C		C						C	A
9	A	143698		A		T	T				A					T		T	A
9	G	143718		G		T	T			T	G					T		T	G
9	C	143724		C		T	T			T	T					T		T	C
9	A	144337		A		G	G			G		A						G	A
9	A	218330		A								A					C	C	A
9	G	218456		G													A	A	G
9	G	218571		G	A					A							A	A	G
9	A	230746		A					G					A				G	A
9	A	230792		A					T									T	A
9	C	244532				T			C	C			T			C		C	T
9	A	244537				G			A	A			G			A		A	G
9	G	244546				A			G	G			A			G		G	A
9	C	244667	T			T		T	C				T			C		C	T
9	T	244898	T	T					T	T		T	C			T		C	T
9	G	244916	G			A			G				A			G		G	A
9	A	244921	A			A			A				C			A		C	A
9	A	245263		G		G			A						G	A		A	G
9	C	245282		T		T			C						T	C		C	T
9	C	245326		T		T			C							C		C	T
9	A	245362		G		G			A							A		A	G
9	G	245371		A		A			G							G		G	A
9	C	245606		T		T			C						C	C		C	T
9	G	245613		A		A			G							G		G	A
9	G	245666		A		A			G						G	G		G	A
9	G	245675		A		A			G						G	G		G	A
9	C	245835		T		T			C							C		C	T
9	A	276140		G					A	A					A		A	A	G
9	G	276152		A					G	G					G		G	G	A
9	A	276236		G					A	A		A					A	A	G
9	C	276254		T					C	C							C	C	T
9	C	276259		G					C	C							C	C	G
9	G	286121		A													G	G	A
9	C	286132		T													C	C	T
9	G	292102	G						A								A	A	G
10	C	8964		C	C		T	C				C						T	C
10	T	11114		T	T		A	T				T						A	T
10	T	11131		T	T		C	T				T						C	T
10	A	11150		A	A		G	A				A						G	A
10	G	11175		G	G		T	G				G						T	G
10	G	11186		G	G		A	G				G						A	G
10	T	11408		T	T		G	T				T						G	T
10	T	11527		T	T		A	T				T					T	A	T
10	A	11533		A	A		T	A				A					A	T	A
10	A	11551		A	A		T	A				A						T	A
10	G	20715		T			G	T										G	T
10	C	20852		A				A	C									C	A
10	C	20865		T				T	C									C	T
10	A	26528							T									T	--
10	A	31211			A					T		A						T	A
10	A	31232			G					A		G						A	G
10	C	35083	T		T							T						--	T
10	A	41867							G			A						G	A
10	A	42014							G			A						G	A
10	A	50374							G		G	G						G	--
10	G	50394							A		A	A						A	--
10	A	50401							T		T	T						T	--
10	A	50408							T		T	T						T	--
10	T	56906		T				T						C		C		T	C
10	T	56965															C	T	C
10	C	57008															C	T	C
10	A	65541		C														--	C
10	A	66254		T													A	A	T
10	G	77805				A			G									G	A
10	G	77840				A			G									G	A
10	T	77854				C			T									T	C
10	C	78556				T												C	T
10	T	78594				C			T									T	C
10	G	78957				A			G									G	A
10	G	78971				A			G									G	A
10	C	79027	T			T												C	T
10	A	79077	T			T												--	T
10	T	87117	C			C												--	C
10	T	87133	T			C												T	C
10	T	87318				G								T				T	G
10	C	123461		C		T												C	T
10	T	130435							A									A	--
10	C	130441							T									T	--
10	C	130456							T									T	--
10	G	142180										G		T				G	T
10	G	142222												A				--	A
10	G	152012				T				T		T						T	--
10	G	152036			G	A				A		A						A	G
10	C	152183			C	T	C			T		T		C				T	C
10	G	174387							A									A	--
10	G	175281							A									A	--
10	C	175297							T									T	--
10	G	175728							A									A	--
10	C	186683		T	C			C	C	T				T		T		C	T
10	T	203750						T	C	T		T						T	C
10	G	232620		G		G			A	G								A	G
10	T	271257				G	T	G		T								T	G
10	G	290978													A			A	--
10	A	292129			A										G			G	A
10	C	292228			C										T			T	C
10	G	317076									G			A				G	A
10	T	317082									T			C				T	C
10	T	317103									T			A				T	A
10	T	319172		T					A									A	T
10	G	323838		G					A									A	G
11	A	117048				A	A			G				A				G	A
11	G	117122				G	A			A								A	G
11	C	117403				C		C		T								T	C
11	T	117459				T		T		C								C	T
11	C	117578				C		G		G								G	C
11	G	117604				G		A		A								A	G
11	A	117845				A				C								C	A
11	C	117929		C		T		C		C								C	T
11	G	117936		G		C		G		G								G	C
11	G	117946		G		T		G		G								G	T
11	G	117968				G		A		A								A	G
11	G	117986		T		G		T		T								T	G
11	T	117997		C		T		C		C								C	T
11	A	118018		T		A				T								T	A
11	T	118029		A		T				A								A	T
11	G	118084		A		G		A		G								A	G
11	C	118086		C		T		C		C								C	T
11	C	118100		C		T		C		C								C	T
11	G	199003						A			G	G						A	G
11	G	199064		A								A						--	A
11	A	199144		A							G	A						G	A
11	T	207286	T					A	T		T	A		A				A	T
11	T	235506			G		A		T		T	T						--	G
11	A	235543			G		G		A		A	A						A	G
11	A	237510					T				A		A					T	A
11	A	239132					G				A	A	A					G	A
11	A	239146					G				A	A	A					G	A
11	G	239403					A			G	G							A	G
11	C	239411					T			C	C							T	C
11	G	239417					T			G	G							T	G
11	A	239431					G				A							G	A
11	C	240412		T			T	T			C	C	C			T		T	C
11	C	240419		T			T	T			C	C	C			T		T	C
11	T	240816		T			A				T	T						A	T
11	T	240885					C				T	T						C	T
11	A	240908					T				A	A	A					T	A
11	A	241035					G	A			A	A	A					G	A
11	C	241050					T	C			C	C	C					T	C
11	A	246442		G							A	A						A	G
11	T	246461		T	A						T	T						T	A
11	T	267296	T	C				T			T	T						T	C
11	T	270316		C							T	T			T			T	C
11	A	298102		A	A	A		A		G		A						G	A
12	A	60951						T		A	A							A	T
12	A	60962						G		A	A							A	G
12	A	60971	A					G		A	A							G	A
12	C	60991						T		C	C							T	C
12	T	60999						G		T	T							G	T
12	C	61048						T		C	C							T	C
12	T	61166						C		T	T	C						C	T
12	G	61224						A		G	G							A	G
12	A	61229						G		A	A							G	A
12	T	61236						C		T	T							C	T
12	T	61362						C		T	T							C	T
12	A	61406						G		A	A							G	A
12	C	61437						T		C	C							T	C
12	C	61466						T		C	C							T	C
12	A	229038		A			T		A						A			T	A
12	C	229080		C			T	C	C						C			T	C
12	G	229103		G			A	G	G						G			A	G
12	A	229130		A			G	G	A						A			G	A
12	A	229757		A				A	A					G	A			A	G
12	C	319094		T					C				T					C	T
13	T	2076				A												--	A
13	T	11204	T			T				C		C		T				C	T
13	T	11226	T			T				C		C		T				C	T
13	C	11258	C			C				A		A		C				A	C
13	T	11274	T			T				C		C		T				C	T
13	A	11320	A			A				G		G		A				G	A
13	A	11350	A			A				T		T		A				T	A
13	T	162095												C				--	C
13	T	162110												C				--	C
13	T	241765	C	C				C	T			C						T	C
13	G	275129	T	G		T						G						G	T
13	A	322078		G		G			G		A	A				G		A	G
14	T	34749						T				T		C				T	C
14	G	34776						G				G		C				G	C
14	T	34787						T				T		C				T	C
14	T	34793						T				T		C				T	C
14	G	36228			A													--	A
14	G	85257				A		G	G			A						G	A
14	T	91727		T		T		T		A		A						A	T
14	C	255840		A		C				C								C	A
14	C	255865		T		C				C								C	T
14	T	260408	C			C	T								C	C		T	C
14	T	260417	C			C	T								C	C		T	C
14	G	263947	A								G							G	A
15	A	109453		G				A						A				A	G
15	T	120224		C						C								--	C
15	C	164551	T			T						T					T	--	T
15	G	164598	A			A						A					A	G	A
15	T	164964				A						A					A	--	A
15	T	177559		T	C	T		C						T		T		C	T
15	T	217934	C	T			T	T			C	C						T	C
15	C	221624		T			C											C	T
15	G	224313		A			A											--	A
15	A	314352	T	A		A	A							A				T	A
15	A	321010		A		A	A				G	A		A			A	G	A
16	G	30066							A			A					A	A	G
16	C	88408	C	C		C	C	C		C	C			T		C		T	C
16	A	88464	A	A	A	A				A	A			T				A	T
16	G	88598				G				G	G		A	A		A		A	G
16	T	164927					T					A						T	A
16	C	280245	C			C												T	C
16	T	280258	T			T												C	T
16	G	288236								G								G	A
16	C	288254								C						C		C	T
16	T	288286								T						C		T	C
16	C	288295								C						C		C	T
16	C	288305								C						C		C	T
16	A	288310								A						G		A	G
16	G	288334								G						A		G	A
16	G	292009								G		A				G		G	A
16	G	299075	A	A		A		A										--	A
17	C	113240				T			T	T					T	T		T	--
17	C	127711												A				C	A
17	T	127719												C				T	C
17	G	215973	G	G	A			G										A	G
17	C	218246	C	C	T	T		C		C								C	T
17	C	246289							T	T	C							T	C
18	A	9340		A			T	A								A		T	A
18	G	9414		G			G	G						A		G		G	A
18	A	155737		T		A												T	A
18	A	161602	G	G					A									A	G
18	A	161623	G	A					A									A	G
18	T	161756	C	C		C			T		C							T	C
18	G	161762	A	A		A			G		A							G	A
18	G	161775	T	T					G		T							G	T
18	G	161916	T	T					G									G	T
18	T	161926	G	G					T									T	G
18	T	161948	C	C					T									T	C
18	T	162301	C	C					T									T	C
18	G	162881	A	A					G									G	A
18	G	163588	A	A				G	G									G	A
18	C	183108				C	C	C		T			C					C	T
18	A	286606	A	A	A			G		A		G						G	A
19	A	40607		G	A				G	G								G	A
19	T	41970		C		T			T							C		T	C
19	G	42242		A	G			G	G									G	A
19	C	42269		T				C	C									C	T
19	A	111969	A			A			T	T		T					A	T	A
19	T	113817	T			T	T			C							T	C	T
19	A	128560			A	A	A				G					A		G	A
19	T	136784	T	C		T				T				T				C	T
20	G	6235				A									G			G	A
20	G	21967				G	C	C	C	C				C				C	G
20	T	21982				T	C	C	T	T				C				C	T
20	C	145890			C		T	T	C									T	C
20	G	145896			G		A	A	G									A	G
20	T	145928			T			C	T									C	T
20	G	145975			T			G	T									G	T
20	T	145984			C			T	C									T	C
20	C	146062			C			T	C			T						T	C
20	T	146067			T			C	T			C						C	T
20	T	146108			T			A	T			A		T				A	T
20	C	148385			C			A										A	C
20	C	181617			T	C		T						C			C	T	C
20	C	181761			T	C		T						C			C	T	C
20	A	211953	T	A		A						A		A			T	T	A
20	G	284463	G	G		A	A		A	A			G			A		A	G
20	G	284505	G	A		G	G		G	G			A			G	G	G	A
20	C	284551	T	T			C		C	C			T		C	C	C	C	T
20	C	284680	A	C		A	A		A	A			A		A	A	A	A	C
20	G	284856	A	G		A	A		A	A			G		A	A	G	A	G
20	A	285050	A	C		A	A		A	A			C		A	A		A	C
20	A	285108	G	A		G	G		G	G			A		A	G		G	A
20	G	285270	A	G		A	A		A	A			A		A	A	G	A	G
20	C	285323	T	C		T	T		T	T	C		T		T	T	T	T	C
20	T	285346		T		C	C		C	C			C		C	C	C	C	T
20	A	285357		A		G	G		G	G			A		G	G	G	G	A
20	A	285398	A	A		G	G		G	G			G		G	G	G	G	A
20	C	287836		C					T				C	C				T	C
21	G	31306		A	A		G		G									G	A
21	T	58665							C	C								C	--
21	G	101415		G				G	T									T	G
21	T	103292		C					T									T	C
21	G	103478		A					G			G						G	A
21	G	199533	A				G		G		G			G				G	A
21	T	199566	C				T		T		T			C				T	C
21	C	199589				C	C		C		C			T				C	T
21	T	199625				C	T				T		C	T				T	C
21	G	199894				A	G						G					G	A
21	T	200703			C	T	T		T									T	C
21	G	200730			A		G		G				A					G	A
21	T	200747			C		T		T									T	C
21	T	201155				T	T		T		T		C					T	C
21	T	221987					C									C		C	--
21	T	232705							T			C						T	C
21	A	232714							A			G						A	G
21	A	241295									T	T						--	T
21	A	267561		G			A											A	G
22	C	10255											T	T			T	T	--
22	A	75912	G		G					A				A				A	G
22	G	76058	A		A									G				G	A
22	T	111342	T			T	C	T	C	T		C				T		C	T
22	T	111349	C			C	C	C	C	C		C				C		C	--
22	T	111411	T			T	A	T	A	T		A				T		A	T
22	G	111421	C			C	C		C			C						C	--
22	T	111450	T				A	T	A			A						A	T
22	C	166585	C					C			T							C	T
22	C	193742	T		T	T				T	T	T		T			C	T	C
22	T	274992		T				A		A						A		A	T
22	A	275014		A			G	G		G						G	G	G	A
22	A	275024		A			G	G		G						G	G	G	A
22	T	275059		T				C		C								C	T
22	A	275078		A				G		G								G	A
23	C	12645		C				C		A								A	C
24	T	19072								G								G	--
24	T	19085								G								G	--
24	C	27216								T								T	--
24	G	27350							T	T								T	--
24	C	27365								T								T	--
24	T	29780						T		C		T	C					C	T
24	A	29803								G		A	G					G	A
24	A	29848								T		A						T	A
24	C	29889							T	T								T	--
24	T	29923							C	C								C	--
24	A	29945							T	T								T	--
24	G	29952							A	A								A	--
24	T	37206						T						C				T	C
24	C	37213						C						A				C	A
24	C	37530						T				T		C				T	C
24	C	38658						C				C		T				C	T
24	T	38681						T				T		G				T	G
24	G	38703						G				G		A				G	A
24	C	39075						C				C		A				C	A
24	T	42458						A										A	--
24	G	42477						A										A	--
24	T	42642						A										A	--
24	A	62484	T			T								A				A	T
24	C	80519							C			T				C		C	T
24	T	81711								T		G						T	G
24	C	87836			C		T	C	C	C		C		C				C	T
24	C	91199							T	C		C						T	C
24	A	113716						C		A								C	A
24	T	119168						T		C								T	C
24	G	119178						G		A								G	A
24	A	119191						A		T								A	T
24	C	136474					T						C	T				T	C
24	A	136930					G						A	G				G	A
24	T	160844		G			T							T				T	G
24	A	161333	G				A		A		A				G			A	G
24	T	161385					T								G			T	G
24	A	234680								G							G	G	--
24	A	234710								G							G	G	--
24	A	234723								A							G	A	G
24	G	234762															A	--	A
24	A	275924	A	A			A		G			A						G	A
24	A	275939	A	A					G			A						G	A
24	T	275947	T	T					C			T						C	T
24	T	275962	T	T					C			T						C	T
24	A	275972	A	A					C			A						C	A
24	A	275999	A	A					G			A						G	A
24	T	283773	A	A		A			T			A						T	A
24	C	283868	C	C					T			C						T	C
25	T	3373								A		T						A	T
25	A	36691	A							T		A						T	A
25	A	36768	A					A		G		A						G	A
25	G	107179								G		A						G	A
25	C	113328		C		C			A			A						A	C
25	T	113967	T	T					C		T	T						C	T
25	C	114335	C	C					T			C						T	C
25	T	114430	T	T					G			T						G	T
25	A	114491	A	A					T			A						T	A
25	A	114592	A	A					G			A						G	A
25	A	114617	A	A					T			A						T	A
25	C	114906	C	C					T			C						T	C
25	T	114949	T	T					C			T						C	T
25	G	115010	G	G					T			G						T	G
25	T	115045	T	T					A									A	T
25	T	115090	T	T								T						C	T
25	A	134948	T						A			T		A				A	T
25	G	134955	A						G			A		G				G	A
25	A	148062	A							T								T	A
25	A	148110	A							G								G	A
25	T	148752								C								C	--
25	G	152569	G				A			A		A		A				A	G
25	G	152580	G				G			G		A		G				G	A
25	T	152612	T				T			T		G		T				T	G
25	T	152700	T				A			A		A		A				A	T
25	C	152722	C				A	A		A		A		A				A	C
25	A	152743	A				G	G		G		G		G				G	A
25	T	152783	T				G			G		G		G				G	T
25	C	152789	C				T			T		T		T				T	C
25	A	152805	A				G			G		G		G				G	A
25	A	152833	A				T			T		T		T				T	A
25	A	152848	A				T			T		T		T				T	A
25	T	157015								C		T						C	T
25	A	157068					G			G		A						G	A
25	G	157081					A			A		G						A	G
25	T	157142								C		T						C	T
25	C	157180								T								T	--
25	C	157254								G		C						G	C
25	T	157391								A		T						A	T
25	A	157447								C		A						C	A
25	T	157517	T							C		T						C	T
25	C	157655								T								T	--
25	C	214437	C			T		C	C	T				T				C	T
25	G	224486							A									A	--
25	G	227024			A													--	A
25	T	227069			G				T									T	G
25	C	227593			T													--	T
25	A	227632			G							A						A	G
25	T	227637			C							T						T	C
25	A	229393			G				A									A	G
25	G	233129			G			G	A		G							A	G
25	T	233163			T			T	G		T							G	T
25	A	233173			A			A	G		A							G	A
25	G	233271			A				G									G	A
25	A	254533							T									T	--
25	T	254540							C									C	--
25	A	254601						G	A									A	G
25	A	254635						C	A								A	A	C
25	T	254661						T	A									A	T
25	A	265126							T									T	--
25	G	265617						G	A									A	G
25	C	265675						C	T									T	C
25	C	265695						C	T									T	C
25	A	265741						A	G									G	A
25	T	265884						T	C									C	T
25	G	271831			G				A					A	A			A	G
25	C	271923							A					A	A			A	--
25	G	271952							C						C			C	--
25	G	275092			G	A			A					A	A	A		A	G
25	T	275618							A	A				A	A	A		A	--
25	A	275826							C					C	C	C		C	--
25	T	276113							C					C	C	C		C	--
25	A	276137							G	G				G	G	G		G	--
25	A	276144							G	G				G	G	G		G	--
25	T	276232							C					C	C	C		C	--
25	T	276262							C					C	C	C		C	--
25	A	276371							G	A				G	G	G	A	G	A
25	T	276382							C	T				C	C	C		C	T
25	A	279640													T	T		T	--
26	G	49803				G		G	A	A			G					A	G
26	A	50681		A				A	G				A					G	A
26	C	124509										T		C				T	C
26	A	124518				A						G		A				G	A
26	G	124564										A		G				A	G
26	T	125502										T		A				T	A
26	T	125928										T		C				T	C
26	G	125937										G		A				G	A
26	T	126149										T		C				T	C
26	T	126220										T		C				T	C
26	G	126310										G		A				G	A
26	G	126603										A		G				A	G
26	C	126821										T		C				T	C
26	T	129252							A					A				A	--
26	A	129326												T				T	--
26	A	129421										A		G				G	A
26	C	143726			T		C	T				T	T	C				C	T
26	G	183013		A				A	G				G					G	A
26	A	194073		T					A									A	T
26	C	195255		C			T		C						T			T	C
26	G	206662	A										G					G	A
26	T	210383	A			A		A										A	--
26	A	215727	T					A										A	T
26	A	230573				A						G						G	A
27	G	81848	G	C	G	C	G		G	C		C		C	C			G	C
27	T	105060				C			T									T	C
27	T	116024							C								T	C	T
27	G	139047				A		A										--	A
27	T	147336	T			T		T	C			T						C	T
27	C	149402				T		T	C									C	T
28	T	24466		T	T	T		A		T						T	T	A	T
28	T	24552		T	T	T		C		T						T	T	C	T
28	A	24606		A	A	A		T		A				A		A	A	T	A
28	A	24620		A	A	A		G		A				A		A	A	G	A
28	C	24629		C	C	C		T		C					C	C	C	T	C
28	G	153401	G			G		G		G		A					A	G	A
28	T	186161								T	T	C						T	C
28	A	186166		T						A	A	T						A	T
28	A	186360										G						--	G
28	A	186453		A							A	G						G	A
28	G	186470		G							G	A						A	G
28	T	186589							T			A						T	A
28	T	230694	T		T					A								A	T
28	A	234635	A		A		G											G	A
28	T	245119			A					T								T	A
28	C	257324			T					C								C	T
29	T	121576		T		T	T	T	A			T						A	T
29	A	122016		A		A	A	A	C			A						C	A
29	A	122026		A		A	A	A	G			A						G	A
29	T	123450	T	T		T	T	T	A		T	T						A	T
29	G	123456	G	G		G	G	G	A		G	G						A	G
29	C	123513		C		C	C	C	T			C						T	C
29	A	123521	A	A		A	A	A	G			A						G	A
29	T	128006	T	T			T	T	C			T						C	T
29	T	128047		T			T	T	A		T							A	T
29	A	128090	A	A			A	A	T									T	A
29	G	146545	A			G		G	G									G	A
29	C	178141		T					C	C				C				C	T
29	C	178250		T						C				C				C	T
29	G	208805	G			G	G	A										A	G
29	C	240748								T	C					C		T	C
29	A	240811								G	A					A		G	A
29	T	240839				T				G	T					T		G	T
29	G	240861				G				A	G					G		A	G
29	C	240866				C				T	C					C		T	C
29	A	248842	G	G	G						A	G						A	G
29	G	251348	A							A								A	--
29	T	251865	A	T						A								A	T
29	G	256720													A			A	--
29	A	257478				A				G								G	A
29	A	262286								G	A				G			G	A
29	C	262298		T						T	C				T			T	C
29	A	262303		G						G	A				G			G	A
30	T	66569				A	A	A					T	T				A	T
30	G	75562				G			A		G		G					A	G
30	T	75567							C		T		T					C	T
30	A	75577				A			G				A				A	G	A
30	C	75594			C	C			T				C				C	T	C
30	C	221421				A				C				C				C	A
31	T	27996		G			T							G				T	G
31	A	28006		T			A	T										A	T
31	G	36769					T		T									T	--
31	G	36978					G		A									G	A
31	T	59374		C					C				C	C			C	--	C
31	T	59380		C					C			C	C	C			C	--	C
31	A	59395		G					G			G	G	G			G	--	G
31	T	59411		C					C			T	C	C			C	T	C
31	A	59429		G					G			A	G	G			G	A	G
31	A	60578		G				G	G				G	G				--	G
31	G	60593		A					A				A	A			A	--	A
31	T	60601		C					C				C	C			C	--	C
31	T	83563			C	C	T						T				C	T	C
31	C	83617				C			C				C				T	T	C
31	A	83769			G	G	A						G				G	A	G
31	C	141827			C	T		C		C				T				C	T
31	G	141850			G	A		G		G				A				G	A
31	A	148004			T			A		A		T						A	T
31	G	148051			A			G		G		A						G	A
31	C	189298			C			T			T							T	C
31	A	198552	A	G				G		G								G	--
31	G	198599	T	G				G		G								G	--
31	T	204513		C	T			C			T							C	T
31	A	204519		T	A			T			A							T	A
32	T	19767				C			T									T	C
32	G	19775				A			G									G	A
32	G	19853				A			G						G			G	A
32	T	28637		C	C	T		C	T			C		C	C	C		T	C
32	A	28643		G	G	A		G	A			G		G	G	G		A	G
32	A	28652		G	G	A		G	A			G		G	G	G		A	G
32	T	28658		C	C	T		C	T			C		C	C	C		T	C
32	T	28670		C	T	T		C	T			C		C	C	C		C	T
32	A	28711		G	G	A		G	A			G		G	G	G		A	G
32	T	28722		C	C	T		C	T			C		C	C	C		T	C
32	T	28729		C	C	T		C	T			C		C	C	C		T	C
32	T	28745		C	C	T		C	T			C		C	C	C		T	C
32	A	28752		G	G	A		G	A			G		G	G	G		A	G
32	A	28791		A	G	A			A			G		G	G	G		A	G
32	A	28800		A	G	A			A			G		G	G	G		A	G
32	A	28816		A	A	A			A			G		G	G	G		A	G
32	A	28849		G	A	A				A		G		G	G	G		A	G
32	T	29017				T	C	C	T			C		C	C			C	T
32	C	29416		C		C	C		T			C		C	C			T	C
32	A	100950			G				A									A	G
32	T	101187							C				T					C	T
32	T	101749			T	T			G				T					G	T
32	C	137806	T			T	T	T	C		C				C			C	T
32	A	150918		A				G						A				G	A
32	A	158119	G	G		G	G		G	A				G		G	G	G	A
32	T	163261					T							C				T	C
32	C	163288					C							T				C	T
32	A	227059												G				--	G
32	A	227074												T				--	T
32	A	239441	A		G					A			G	A				A	G
32	A	241204	A											T				T	A
32	C	241396	C											C				T	C
32	C	241404	C											A				A	C
32	A	242086	A															G	A
32	C	246739					T											T	--
33	A	67104		A	G				A	A								A	G
33	T	106113			T				T	T		C				T		T	C
33	A	106130			A	A		A	G	G		G				A		G	A
33	G	106224	G		G	G			A	A		A						A	G
33	C	106275	C		C	C			C	T		T						T	C
33	T	106295	T		T	T			T	C		C				T		C	T
33	G	252858	G						A		G	G						A	G
33	C	252867	C						T		C	C						T	C
34	G	3647		A	G	G		G						A	G		A	G	A
34	A	53162	G	A		A	A				A		A	G			G	A	G
34	G	53202	A	G		G	G				G		G	A			A	G	A
34	G	66631		G		A												G	A
34	G	66700		G		A												G	A
34	A	68579	A	A			T											T	A
34	C	68712	C	C			A	C					C					A	C
34	A	68962	A	A			G											G	A
34	G	69111	G	G	G	G	A											A	G
34	G	72205	G	A			A	A									G	A	G
34	G	72256	G	A			A	A									G	A	G
34	A	72318	A	G			G	G									A	G	A
34	A	72473	A	A			G	G									A	G	A
34	A	72518	A	T			T	T									A	T	A
34	C	72687	C	C			T	T									C	T	C
34	A	72710	A	G			A	G									A	G	A
34	G	72729	G	T			T	T									G	T	G
34	A	72992	A	T			T	T					A				A	T	A
34	G	73003	G	A			A	A					G				G	A	G
34	C	73009	C	T			T	T					C				C	T	C
34	C	73025	C	G			G	G									C	G	C
34	C	73064	C	T			T	T									C	T	C
34	C	75515	C	C			T										C	T	C
34	T	75722	C	T			T	T		T							C	T	C
34	T	75761	C	C			T	T		T			C				C	T	C
34	T	178601	T		C									T				C	T
34	T	238662		C		T	T		C						C			C	T
34	A	238703		G		A	A		G						G			G	A
35	T	173089										A						A	--
35	A	173105										G						G	--
35	T	173176										G						G	--
35	T	173527										C		T				C	T
35	A	182123										A					C	A	C
35	A	182805										T					A	T	A
35	A	215196					A					T						A	T
35	A	231456					G					A						G	A
35	G	231466					T					G						T	G
35	T	231659					C											C	--
35	G	231741					A											A	--
35	T	231764					A											A	--
35	A	231793		A			G											G	A
35	T	231810		T			C											C	T
35	C	231818		C			T											T	C
35	T	232036					A											A	--
35	A	238925					G											G	--
35	C	238934					T											T	--
35	T	257894		T		T	C			C		C		C				C	T
35	T	257906		T		T	C			C		C		C				C	T
35	T	257913		T		T	C			C		C		C				C	T
35	T	257959		C		T	C			C		C		C				C	T
35	T	257982		C		T	C			C		C		C				C	T
35	G	257992		A		G	A	G		A		A		A				A	G
35	C	258036		T		C	T	C		T		T		T				T	C
35	C	258148		C		C	T	C		T		T		T				T	C
35	A	258154		A		A	G	A		G		G		G				G	A
35	A	258183		A		A	G			G		G		G				G	A
35	T	258213		T		T	C			C		C		C				C	T
35	A	258221		A		A	G			G		G		G				G	A
36	C	7589							T									T	--
36	C	136493	T			C		C										C	T
36	A	256910		G	A							G						G	A
37	A	9963	G		G										G			--	G
37	C	56737		C		C	A		C									A	C
37	T	56902		T		T	C		T									C	T
37	C	57115		C		C	T		C									T	C
37	C	57128		C		C	T		C									T	C
37	T	69473		T			C		T									C	T
37	T	69689		T		T	G		T									G	T
37	T	79592				T	T		T						C			T	C
37	G	99339		G	C							C						C	G
37	G	120508		A	G			G		G		A				G		G	A
37	C	120528		T	T			C		C		T				C		C	T
37	C	120538		T	T			C		C		T				C		C	T
37	A	201285		A	T	A						A						T	A
37	C	205203	T	C	C	C		T			T	C	C	C				T	C
37	A	205236	G	A		A		G			G	A	A	A				G	A
37	A	246790												G				--	G
38	A	21747		T				T	A				T					A	T
38	T	24248		C				C					C					C	T
38	G	24287						A					A					A	G
38	T	24295						A					A					A	T
38	C	65434												T	T		T	--	T
38	G	65487												A	A		A	--	A
38	C	65535										C		T	T		T	C	T
38	T	65586												C	C		C	--	C
38	C	65631												T	T		T	--	T
38	G	65652												A	A		A	--	A
38	T	81986										A					T	A	T
38	T	154636		T			C	T										C	T
38	T	154663		T			A	T										A	T
38	A	161970		C				C										--	C
38	A	194807				G												--	G
38	T	195323				A												--	A
38	A	204675		T														--	T
38	G	212739		G								G				A		A	G
38	G	212784		G								G	G			A		A	G
38	T	244867				T								A				A	T
38	A	245120				A								T				T	A
39	T	170999	T									T		G				G	T
39	A	171034	T									T		A				A	T
39	T	171136	C									C		T				T	C
39	C	175528	C			C						C		T				T	C
39	T	184164		C				T										T	C
39	G	239397											A					A	--
40	G	54700	G			G	A							A	A			A	G
40	G	55477	G			G			T					T	T			T	G
40	A	82416									G							G	--
40	T	82504									A							A	--
40	T	82591									C							C	--
40	G	119638									G			A				G	A
40	C	142645	C					C	T	C								T	C
40	T	142657	T					T	C	T								C	T
40	A	143056						A	G	G								G	A
40	G	159136	G					A										A	G
40	T	159214			C			C				C						C	--
40	C	193513				T			C									C	T
40	G	193544				A			G									G	A
40	C	193628		T					C									C	T
40	A	209407							G									G	--
40	A	224377						G	A			G						A	G
40	G	227297						A	G			A			G			G	A
40	A	234346	A				G		A	A		A		A	G			A	G
40	T	234868							T			C			T			T	C
40	T	250532		A	T			A										A	T
40	A	250540		T	A			T										T	A
41	T	53093			T	C	T		C	T								T	C
41	A	63489			A					A		A			T			A	T
41	A	91481				A	T											T	A
41	G	91487				G	T											T	G
41	T	91523				T	C		T			T						C	T
41	C	91534				C	T		C			C						T	C
41	C	91660	C		G	C	G					G						G	C
41	G	91684	G		C	G	C					C						C	G
41	C	91750	C			C	A					C						A	C
41	G	92985	A			G	A	G				G						A	G
41	T	93484				T	G					T						G	T
41	T	93490				T	A					T						A	T
41	A	93873				A	T	T				A						T	A
41	G	94507					T					G						T	G
41	G	146859			G	G		G		A		G		A				A	G
42	G	16262		A					G				A					G	A
42	G	16287		A					G				A					G	A
42	T	16299		C					T				C					T	C
42	T	16321		C					T				C					T	C
42	C	16369		T									T					C	T
42	C	16423		A					C				A					C	A
42	T	32741				C			T				C					T	C
42	G	32847											T					--	T
42	C	54961					A											A	--
42	T	55390	T				A											A	T
42	G	87960					A		G	A								A	G
42	T	115982							A									A	--
42	T	146075			T	T	A					T						A	T
42	A	218992			T	T						T		A				A	T
42	G	219008			A	A						A		G				G	A
42	T	240456			C			C										C	--
43	G	291					T					G		T				T	G
43	C	412	C				G					C		G				G	C
43	A	477			A		C					A		C				C	A
43	A	3286	G		G	G	A			G				A				A	G
43	A	3312	A		A	A	A			G				A				G	A
43	T	3906	C		C	C	T			C				T				T	C
43	A	3981	T		T	T	A			T	A	A		A				A	T
43	T	4211	G				T			G		G		T				T	G
43	C	4217	T			T	C			T		T		C				C	T
43	G	6162					G					A		G				G	A
43	A	20832		T		A		A				A						A	T
43	T	39857		T			T	T	C			C			C			C	T
43	C	48548	C	C		C		C		T				T				T	C
43	T	55848				A			T	T	A							T	A
43	A	115945			A			A		G								G	A
43	A	116877			C													--	C
43	T	116967			C			C		T	T							T	C
43	C	117015			T					C								C	T
43	A	121198			T					A	T							A	T
43	A	121216			T			T	A	A	T							A	T
43	A	126781			T				A	A	T							A	T
43	A	126809			G				A	A	G							A	G
43	C	144017									T			C				C	T
43	T	144388		C	C						C			T				T	C
43	T	144555		T	T			T			T			C				C	T
43	T	144566		T	T			T			T			A				A	T
43	G	149367		G	G			G			G			T				T	G
43	A	149896		G	G			G			G	A		A				A	G
43	T	149948		G	G			G			G	T		T				T	G
43	A	149997		G	G			G			G			A				A	G
44	G	164506				G	G					A		G				G	A
44	G	199669	G				T											T	G
44	A	200623	G		A		A				A							A	G
44	A	200657	G				A				A							A	G
44	C	238234	C			C	C					A						A	C
44	G	238991	G	A		G	G							G				A	G
44	G	239006	G	A		G	G							G				A	G
45	A	46042								T			A					T	A
45	C	46112								T			C					T	C
45	C	46124								T			C					T	C
45	T	160056				C		C			C	C				T		C	T
45	G	160275	A			A		A			A	A						A	--
45	C	205407					T					C				T	C	T	C
46	A	4165			T				T	A	A		T					A	T
46	A	4189		T	T				T	A	A		T					A	T
46	G	4216		A	A				A	G	G		A					G	A
46	G	4258		A	A				A	G			A					G	A
46	A	4267		T	T			A	T	A			T					A	T
46	T	76492		T		C	C									T	C	C	T
46	A	76510		A		G	G									A	G	G	A
46	A	99939							G									G	--
46	T	131833				A		A		T			T					T	A
47	G	308								A						A		A	--
47	A	373								G								G	--
47	C	422								T						T		T	--
47	G	12198	G			A		G	A	G	G	G		G	G	G		G	A
47	C	12204	C			T		C	T	C		C		C	C	C		C	T
47	T	40516	T			T				A								A	T
47	G	40561	G	G		G				A								A	G
47	C	42051				C			T	T								T	C
47	G	42543		G		G			A									A	G
47	A	68683	A		T	T		T	A		T			A				A	T
47	T	84355					C		C									C	--
47	A	84380					C		C									C	--
47	T	84484					C		C									C	--
47	A	85077				A	G	A	G								G	G	A
47	T	85144				T	C	C	C								C	C	T
47	T	85161				T	C	C	C								C	C	T
47	A	85180					G		G								G	G	--
47	A	85538					G		G									G	--
47	A	85575					G		G								G	G	--
47	T	104827							T		C							T	C
47	T	104916				C					C							--	C
47	G	104974				T		G	G	G	T							G	T
47	T	137471			C	A												C	A
48	A	4575			G		A			A				G		A		A	G
48	C	4602			T					C						C		C	T
48	T	4621			C					T						T		T	C
48	G	12266		T												G		G	T
48	T	14971		T												A		A	T
48	A	18445		T												A		A	T
48	A	19705		T												A		A	T
48	C	50648	C	T		T								T				C	T
48	A	61020	A			A					G							G	A
48	A	61607	A		A							A					G	G	A
48	A	61623	A		A							A					T	T	A
48	A	61638	A		A							A					G	G	A
48	T	72466	A		A													--	A
48	T	131689	T	T		T		T		A								A	T
48	T	136251	T			T				C								C	T
48	C	136259	C			C				T								T	C
48	G	136268	G			G				T								T	G
48	A	138370				A				G								G	A
48	T	138388				T				A								A	T
48	T	138412				C				T								T	C
48	T	138460				C				T								T	C
48	A	148171						G		A								G	A
48	G	148220						A										A	--
48	A	148257				A		T										T	A
48	C	148338						T										T	--
48	T	151745			C					T								T	C
48	G	154364			G			G		A								A	G
48	T	155767			C			C										--	C
48	T	155959			A													--	A
48	T	155967			G													--	G
48	A	155984			G													--	G
48	T	161649			T					A								A	T
48	A	176562	A		A				C	C				A				C	A
48	C	177175	A	A	A				C	C		A						C	A
48	A	177253	G	G	G				A	A								A	G
48	A	177286	G		G			G	A	A		A		G	A			A	G
48	G	177400	A	A	A			A	G	G		A		A				G	A
48	T	177510	A		A			A	T	T		A		T			T	T	A
48	T	177529	C		C			C	T	T		C		C	T			T	C
48	A	177608	A		A				G	G		A		A			A	G	A
48	G	181293	G						T	T								T	G
48	A	182699	G					G	A	A								A	G
48	A	182714	T					T	A									A	T
48	A	182882	G						A			A						A	G
48	T	182894	C						T	T								T	C
48	A	182900	T						A	A								A	T
48	C	183031	T						C			T						C	T
48	C	194036			C				T									T	C
48	T	194181			T				A									A	T
48	C	194358			C				A									A	C
48	C	234157		T	T													--	T
48	T	234187		C	C													--	C
49	A	232095						A		G				G				G	A
49	C	232744				C			T	T				T				T	C
50	C	153576	C	C														T	C
51	T	4944	T	T		T		C	C			C		T			C	C	T
51	G	5000	G	G	G	A			G			G		G			G	G	A
51	G	56554	G	A	G		G	A	A			A		G		G		A	G
51	G	56583	G	A	G		G	A	A			A		G		G		A	G
51	A	56589	A	G	A		A	G	G			G		A		A	A	G	A
51	T	56597	T	A	T		T	A	A			A		T		T	A	A	T
51	A	56608	A	G	A		A	G	G			G		A		A	G	G	A
51	T	56643	T	C	T		T	C	C			C		T		C	T	C	T
51	A	203264					G	A	A			A		G			A	A	G
51	G	220255		G	G	A		G	G			A					G	A	G
52	C	135872							T	T								T	--
52	T	136435	C						T									T	C
52	T	175338	A						T									T	A
52	T	180116	A						T									T	A
52	C	180325	T			T			C									C	T
52	G	180333	A			A			G									G	A
52	A	180365				G			A									A	G
52	T	180388				C			T									T	C
52	A	181571			A				G									G	A
52	T	181931							A									A	--
52	G	181978							A									A	--
52	G	196900					G		G				A					G	A
52	T	197955					C		C									C	--
52	A	201118					G		G				A	G				G	A
52	G	211033							G				A	G				G	A
53	C	739							C			A						C	A
53	G	1652					A		A			G		A				A	G
53	G	1657					A		A			G		A				A	G
53	A	3269							T			A						T	A
53	T	3475					A		A			T						A	T
53	G	3590				G			A			G						A	G
53	C	5277							T			C						T	C
53	T	5286							C			T						C	T
53	C	5721							T			C						T	C
53	A	5881							G			A						G	A
53	T	5966							A			T						A	T
53	G	39306			A		G					A		G				G	A
53	A	39327			G		A					G		A				A	G
53	C	58304			C	C	T				C	C						T	C
53	A	59102			A	A	C				A	A						C	A
53	G	73171	G				A	G	A	G		A				G		A	G
53	C	73184	C				A	C	A			A				C		A	C
53	C	92654			C		T											T	C
53	A	97205				G	A		A									A	G
53	G	99342					A		A									A	--
53	C	102803					T		T									T	--
53	T	116951		C		C						C						--	C
53	A	117002	G	G		G						G						--	G
53	T	117008		A		A						A						--	A
53	A	117023		G		G						G						--	G
53	G	200223		A		G						G						A	G
54	G	57377		C						G								G	C
54	G	57382		A						G								G	A
54	G	57416		A						A								A	--
54	A	57424		G						G								G	--
54	C	57610		A						A								A	--
54	T	60844	C	T					T								T	T	--
54	C	60853	T	C					C								C	C	--
54	G	60877	T	G					G								G	G	--
54	A	80244	A	A	T		T	A		A	A	A					A	A	T
54	G	87081	A	G	A	A	A		A	A				A	A		A	A	G
54	T	178669		G														--	G
54	A	182526		G				G										--	G
54	A	187240		G														--	G
54	T	187318		C														--	C
55	A	36751		A				A	G	A				A				A	G
55	G	37041						G	A	G				G				G	A
55	C	44257					C	T		T				T				T	C
55	A	44339						G		G				G				G	--
55	C	64566	T															--	T
55	T	75422	T					C						T				C	T
56	A	31703	A	G					G			A			A			G	A
56	A	54293	A					A			A	C						C	A
56	T	54302	T					T		T	T	C						T	C
56	C	54312	C				C	C		C	C	T						C	T
56	T	73056	T	T		C	T				T	T		C				T	C
56	G	210630			A			G	G			A		G	G			G	A
56	A	210687			G			A	G			G		G	A			A	G
58	C	12070	T	T	C	C			T				C	T			C	T	C
58	G	12077	A	A	G	G			A				G	A			G	A	G
59	C	22777	T				T		C					C	C		T	C	T
59	A	28028	T	A			T	A	A					T	A			A	T
59	T	28041	A	T			A	T	T					A	T			T	A
59	G	28081	A	G			A	G	G					A	G			G	A
59	C	31262	T	C			T	C	C					C	C			C	T
59	A	31276	G	A			G	A	A			A		A	A			A	G
59	C	31281	C	C			T	C	C			C		C	C			C	T
59	T	31370	A	T			A	T	T					T	T			T	A
59	C	128745			C		C	C	C	C				C		T	T	C	T
59	A	187921		G		G	A	A	A					G				A	G
59	G	189470		A	G			G	G					G				G	A
59	T	190363		C	T	T		C	T					T				C	T
59	T	190401		A	T			A	T					T				A	T
59	A	191818			A		A	A	T	A	A			T		A		T	A
59	A	191878							T					A				T	A
60	C	45617					C		C				A	C				C	A
60	T	99140	T	T		T						T		A		T		A	T
60	A	99330		A		A					T	A		T		A		T	A
60	G	99335		G		G					A	G		A				A	G
60	C	99364		C		C					T	C		T				T	C
61	C	834				C	C		T	T		T						T	C
61	A	7480				G	A							A				A	G
61	A	12249	A				T											T	A
61	T	23450											A					A	--
61	A	61829		C	A	C				C				A				A	C
61	C	61950			C	C			T									T	C
61	T	61989			T	T	C		C									C	T
61	G	62024			G	G	G		A									A	G
61	C	62051			C	C	T	C	T									T	C
61	T	74097		C	C		T	C	C	T					C	T	C	T	C
61	C	74114		C	C		C	C	T	C		T	C		T	T	T	C	T
61	A	74120		G	G	G	A	G	G	A		G	A		G	G	G	A	G
61	T	113707		C		C								T				T	C
61	A	119776				A								G				G	A
61	T	123958				A												--	A
61	G	124043				A												--	A
61	T	124062				C												--	C
61	C	124067				A												--	A
61	C	148317	C		C	C				T								T	C
61	T	177341				A			T					T				T	A
61	A	177362				G			A					A				A	G
61	G	177463				T		G	G					G				G	T
61	T	192361				T	G		T					T				G	T
61	T	209306		T	A	A								T				T	A
61	C	209327		C	T	C								C				T	C
62	G	28759			A	A												--	A
62	A	28834			T	T												--	T
62	C	28996			C				T									T	C
62	G	29465			A	A												--	A
62	A	111899						T										T	--
62	G	147821	A	A					G									G	A
62	C	147833	T	T					C									C	T
62	T	147839	A	A					T									T	A
62	C	147942	T			T			C									C	T
62	A	148003	G						G									G	--
62	G	148017	A			G			A									A	G
63	T	1660		A	A			T	T		A							T	A
64	A	32616		A	A	T	A	A	T	T						A		T	A
64	T	100346					C	T		T				T				T	C
64	A	100353					T	A		A				A				A	T
64	T	100359					G	T		T				T				T	G
64	A	100431		G		G	G	A		A				A				A	G
64	T	100473		C		C	C	C		T				T				T	C
64	A	100479		T		T	T	T		A				A				A	T
64	G	152292	A		A			G	G	G		A	G	A				G	A
64	C	152297	T		T			C	C	C		T	C	T				C	T
64	A	152305	G		G			A	A	A		G	A	G				A	G
64	C	152310	T		T			C	C	C		T	C	T				C	T
64	T	152318	C		C			T	T	T		C	T	C				T	C
64	G	152337	A		A			G	G	G		A	G	A				G	A
64	G	152343	A		A			G	G	G		A	G	A				G	A
64	T	152348	G		G			T	T	T		G	T	G				T	G
64	C	152369	T		T			C		C		T	C	T				C	T
64	C	152399	T					C		C		T	C	T				C	T
64	T	152405	C					T		T		C	T	C				T	C
64	T	152413	C					T		T		C	T	C				T	C
64	C	152441	T					C		C		T		T				C	T
65	A	145733	A		A	A	T	A		A								T	A
65	A	145871	A		A	A	T		A	A	A	A		A	A	A	A	T	A
65	G	145949			G	G	A			G								A	G
65	T	145980			T	T	A			T							A	A	T
65	G	145989			G	G	T			G							T	T	G
65	C	146186	T			C	T			C								T	C
65	T	146201	C			T	C			T								C	T
66	G	169356	A			A		A	A					G	A			A	G
67	A	29955		G	A			G	G									G	A
67	A	29970		A	A			G	G									G	A
67	G	30106		G				A	A									A	G
67	C	30197		T				T	T									--	T
67	G	31230	A															G	A
67	G	31242	A									A						--	A
67	A	31257	G				G					G						--	G
67	A	31266	G				G					G						--	G
67	A	56881				G									G			--	G
67	G	56887				A												--	A
67	C	140361								A						C		A	C
67	T	140392								C						T		C	T
67	G	140409				G				A						G		A	G
68	A	55777					A	T				T						A	T
68	T	60847					C					T						C	T
68	A	111802			A		G		G	G		A	G					G	A
68	T	111884			T		C		C	C		C		C				C	T
68	G	113896			G		A		A	A		G		A				A	G
68	A	114170			A	A			G	G								G	A
68	C	121732			C	C				T				T				T	C
68	G	121843			A	A			G	G				G				G	A
68	T	121869			A	A			T	T				T				T	A
68	C	121887			T	T			C	C				C				C	T
68	G	122174			A	A			G	G				G				G	A
68	T	122305			C	C				T				T				T	C
68	C	122325			T	T			C	C				C				C	T
68	G	122378			A	A			G	G				G				G	A
68	G	122618			A	A				G				G				G	A
68	C	123230			A					C				C		C		C	A
68	A	123611			A	A				T				T				T	A
68	T	123677			C	C				T				T				T	C
68	T	123705			T	T				G				G				G	T
68	G	177955				A												G	A
68	A	178187	C					A	A				A					A	C
68	T	183463	T	C										C				C	T
68	G	184936	G	A														A	G
68	T	184971	T	C								C						C	T
68	A	185020		G														A	G
68	C	196535	C							T								T	C
69	A	21308		G	G					A								A	G
69	C	21488		C	C					A								A	C
69	A	23274		A	A					G								G	A
69	A	43657		A	A	A		A	A	G				G	G			G	A
69	T	43708		T	T	T		T	G	G				G	G			G	T
69	T	43713		T	T	T		T	C	C				C	C			C	T
69	G	43790		G	G	G		G	A	A				A				A	G
69	A	60212		G	G	G		G										--	G
69	T	60365		G	G			G			G							--	G
69	G	60420		T	T			T			T							--	T
69	C	60524		T	T	C		T		T	T							C	T
69	C	61008		G	G	G	C	G			G							C	G
69	T	97184							C					C				C	--
69	G	120934		G					A									A	G
69	A	136448				A		A		T								T	A
69	A	136462				A		A		T								T	A
69	G	136503				A		A		G								G	A
69	G	136892				G		G		A								A	G
69	C	136905				C		C		T								T	C
69	T	136913				T		T		A								A	T
69	T	137003				G		G		T								T	G
69	C	137036				T		T		C								C	T
69	T	137063				C		C		T								T	C
69	A	137120			T	T		T		A								A	T
69	C	137131			T	T		T		C				C				C	T
69	A	137265				C		C		A								A	C
69	C	137287				T		T		C								C	T
69	C	137313				T		T		C								C	T
69	T	137319				G		G		T								T	G
69	T	137376				G		G		T								T	G
69	C	137553				T		T										--	T
69	T	137582				C		C										--	C
69	A	137663				T		T		A								A	T
69	A	137670				G		G		A								A	G
69	C	137703				T		T		C								C	T
69	A	137712				G		G		A								A	G
69	T	137767				C		C		T								T	C
69	G	137795				T		T		G								G	T
69	C	138129				C		C		G								G	C
69	G	173681		G			A										G	A	G
69	C	174418		T			C							C				C	T
69	A	174423		G			A	G						A				A	G
69	A	174429		G			A	G						A				A	G
69	T	178664		C			T							T				T	C
70	C	9130				C			A									A	C
70	G	9141				G			A									A	G
71	G	60522	A	G			A	A	A		A				G	A		A	G
71	G	166202	G			G		A			G							A	G
71	A	166468	A		A	A		G										G	A
71	T	166487	T		T	T		C										C	T
71	A	166993	A		A	A		G	A									G	A
72	C	5110		T	T			C	C					T				C	T
72	G	5179			A			G						A				G	A
72	T	37394						T			C	T			T		C	T	C
72	C	138944									T							--	T
72	C	138954									T							--	T
72	C	185194	C		C		T						C	C				T	C
73	T	101						T	A					A				T	A
73	A	108						A	G					G				A	G
73	C	121						C	T					T				C	T
73	T	151						A	T					T				A	T
73	A	399						G	A					A				G	A
73	C	523				T		T	C					C				C	T
73	C	541				T		T	C					C				C	T
73	C	547				T		T	C					C				C	T
73	A	25757		A		A	A		G			A		A			G	G	A
73	A	34499				T		T										T	--
73	T	34580				C		C						T				C	T
73	T	34745	T			C		C				T						C	T
73	A	34777				G		A										A	G
73	T	60622			C		C			C							C	C	--
73	G	60713			A		A			A							A	A	--
73	A	60746			T		T			T							T	T	--
73	G	62239					A			A				A			A	A	--
73	G	62267					A			A				A			A	A	--
73	A	62410					G			G		A		G			G	G	A
73	C	67598								T		C						T	C
73	T	67604								G		T						G	T
73	T	67651								T		C						T	C
73	C	67899								T		C						T	C
73	A	68092					A			A		C						A	C
73	A	68123					A			A		C						A	C
73	A	68392								G		A						G	A
73	A	90036							T									T	--
73	T	91368	T	T		T	T		C			T		C				C	T
73	T	91509	C	C		C			T			C						T	C
73	T	91618	C	C					T			C						T	C
73	C	91667	T	T					C			T						C	T
73	T	91687	C	C					T			C						T	C
73	C	92874						C	T			C						T	C
73	C	94301				C	T	C	T			C		T				T	C
73	A	106374					T	A	T	T								T	A
73	A	107145	A			A	A	A	T	A								T	A
73	A	108127					A	G	A	A	A							A	G
73	A	108195					A	T	A	A								A	T
73	G	108237					G	A	G	G								G	A
73	G	125544			A		A	G	G	A		G						G	A
75	T	139106		A		A			T	A		T						T	A
75	C	139126	C	T		T			C	T		C						C	T
75	T	157878						C	T						T			T	C
75	A	157884						G	A						A			A	G
75	T	157919						C							T			C	T
75	C	158029						T							C			T	C
75	T	158050						G							T			G	T
75	T	158055						C							T			C	T
77	C	368	C					C	A			C		A				A	C
77	A	5583	A	A					C			A		A				C	A
77	G	17549	A		A	A			G									G	A
77	C	17597	C		C	C			A									A	C
77	T	17630	T		T	T			C	C								C	T
77	A	17646	A		A	A			G	G		G						G	A
77	G	17666	G		G	G			A									A	G
77	A	17763	G		G	G			A									A	G
77	T	24757	C		T	T												C	T
77	T	24777	T		G	T												G	T
77	A	37360			A									G				G	A
77	C	43780			C			C						T				T	C
77	T	43886			T			T						C				C	T
77	C	44009			C			C						T				T	C
77	G	44381			G			G						T				T	G
77	G	45278			G			G						A				A	G
77	G	45323			G									A				A	G
77	G	45341			G									A				A	G
77	C	45352			C									T				T	C
77	G	45358			G									T				T	G
77	C	45423			C									T				T	C
77	G	45721									G			A				A	G
77	A	45761							T		A			T				T	A
77	A	45875			A				G		A			G				G	A
77	T	45904			T			T	C		T			C				C	T
77	T	46047			T			T	C					C				C	T
77	A	46078			A			A	G					G				G	A
77	C	46096			C			C	A					A				A	C
77	A	46114			A			A	G					G				G	A
77	A	52837						A	C					C				C	A
77	C	65888				C		C	T									T	C
77	T	73947	C	C		T	T	T	C	C		C		C			C	T	C
77	C	73955	T	T		C		C	T	T		T		T			T	C	T
77	G	74001	T	T		G		G	T	T		T		T				G	T
77	A	83620	G			G		G			G							G	A
77	A	98131	C			C	C	A	C	C		C		C			C	A	C
77	T	98145	C			C	C	T	C	C		C		C			T	T	C
77	G	109427		A	G	A		G		A				A				G	A
77	G	109432		A	G	A		G		A				A				G	A
77	A	109619		A	G		A	G	A	A				A				A	G
77	A	109624		A	G		A	G	A	A				A				A	G
77	T	119610		T	T			T		C						C		C	T
77	C	124761		C				C	T	T								T	C
77	A	124766		A				A	G	G								G	A
77	A	124815		A				A	G	G								G	A
77	T	125237		C				C	T	T								T	C
77	C	125433		A				A	C	C					C			C	A
77	A	134709		A				A		T								T	A
77	A	134785		A				A		G								G	A
77	C	134855		C				C		T								T	C
77	A	144050						T					T					T	--
77	G	144391						A										A	--
77	C	147189					T	C									T	T	C
77	T	155165				A	T				A			T				T	A
78	A	4899				A				G				G				G	A
78	A	34521				T				T	T							T	--
78	G	34533				A				A								A	--
78	A	35632					A											A	C
78	A	35670					A											A	T
78	C	35679					C											C	T
78	G	35701					G			A								G	A
78	T	106268		A	T		T	A			A							T	A
79	C	349	C			C		C	T					T			T	T	C
79	T	378	T			T			C					C			C	C	T
79	G	401	G			G			A					A			A	A	G
79	G	468	G			G			A					A			A	A	G
79	G	581	G			G			A					A			A	A	G
79	A	619				A			G					G			G	G	A
79	C	632				C			T					T			T	T	C
79	G	1441				A			G					G			G	G	A
79	G	55205							T									T	--
79	T	72795	A						T									T	A
79	A	72851				A			G									G	A
79	A	73184	C			C			A									A	C
79	G	73219				T			G									G	T
79	T	73385				T			C									C	T
79	G	73390				G			A									A	G
79	G	97173	G			G	G		G		A						G	G	A
79	A	97206	T						T		T						A	A	T
79	A	97259	G						G		G						A	A	G
79	T	97264	C						C		C						T	T	C
79	A	97364							T		T						A	T	A
79	A	99512				A											G	G	A
79	T	109895					T									T		T	C
79	A	124846			G	G			A					A				A	G
79	C	126482				A			C					C				C	A
79	T	126713				T			A					A				A	T
79	T	142084				C			T					T	T		T	T	C
79	A	146236				A			G			A			G			G	A
79	G	146258				A			G			G			G			G	A
79	T	146384				T			C						C			C	T
79	T	146489				T			C									C	T
79	A	146497				A			G	G								G	A
79	T	146567				C			T	T								T	C
79	A	171799									T							T	--
80	C	10812				T												--	T
80	T	19138										A						A	T
80	G	19307										T						T	G
80	C	19322										T						T	C
80	T	23934								T		A						T	A
80	T	27736	T									T						C	T
80	G	28281										G						T	G
80	T	28439																A	--
80	T	29551																A	--
80	A	29580																T	--
80	A	95909			A			T	A									T	A
80	T	98193				T	C		C				T					C	T
80	A	98204				A	G		G				A					G	A
80	T	111614							C									C	--
80	T	137871				T	T		T	C				T				C	T
80	A	137923		A		G	A		A	G				A		A		A	G
80	A	138329				G	A		A	G				A				A	G
80	A	141707					A		A						G	A		A	G
80	G	182560		G					T									T	G
81	T	47259	T				C		C			T						C	T
81	A	52386	G				A		A			G						A	G
81	A	52392	T				A		A			T						A	T
81	C	52402	T				C		C			T						C	T
81	A	52445	C				A		A			C						A	C
81	T	54981	A				T		T			A						T	A
81	A	58247	G						A			G						A	G
81	C	58342	T						C			T						C	T
81	G	70262				T			G									G	T
81	A	70268				G			A									A	G
81	C	79649	T			T												--	T
81	A	79827	C			C											A	A	C
81	T	83686		C		C		C						C				--	C
81	T	83692		C		C		C						C				--	C
81	T	83762		C		C		C						C				--	C
81	C	85709	A			A											A	--	A
81	G	85732	T			T											T	--	T
81	T	85914	A			A												--	A
81	G	86122	A			G												A	G
81	T	107784				C			T			C						T	C
81	G	107798				A			G			A						G	A
81	G	107810				T			G			T						G	T
81	C	107870				T						C						C	T
81	C	117014				C			T		C					T		T	C
81	C	121854				T									C			C	T
81	T	121861				C												--	C
81	T	127594				C	T				C	C						T	C
81	T	127621				C	T			T	C	C						T	C
81	G	127649				A				G	A	A						G	A
81	C	127695				G				C	G	G						C	G
81	A	127846				G	A			A	G	G						A	G
81	T	127861				C	T			T	C	C						T	C
81	A	151330		A														T	A
81	T	153609		T	T													A	T
81	T	154209																C	--
81	A	162752		T			A		A									A	T
82	T	16385	T		T			T									C	C	T
82	A	16404	A		A			A									G	G	A
82	T	16430	T		T			T									C	C	T
82	G	16453	G					G									A	A	G
82	G	16461	G		A			G									A	G	A
82	A	16466	A		G			A									G	A	G
82	A	16494	A		G	G		A									G	A	G
82	C	16511	C		T	T		C									T	C	T
82	G	16736	G					G	G								A	G	A
82	G	24457																A	--
82	C	106654			C	T			T									T	C
82	C	106660			C	T			T									T	C
82	G	111792			A					G								G	A
82	A	146929	T	T														--	T
82	A	146934	G	G														--	G
82	G	147126	A															--	A
82	C	148174	T															--	T
82	C	148993	T															--	T
82	G	152975														A		A	--
82	A	152980														G		G	--
82	T	152994														A		A	--
82	T	170508	T	C		C	C							C		C		C	T
82	T	170534		C		T	T		C					T		T	C	T	C
82	G	170574		G		G	T							T		T	T	T	G
82	T	176605	T	C		C		T				T	C				C	T	C
82	A	180274	A			G						A					G	A	G
83	A	4513												T		T		T	--
83	T	58680		C			T		T			T						T	C
83	C	58688		T			C		C			C						C	T
83	A	59331		G		G	A		A			G						A	G
83	G	59344		A		A	G		G			A						G	A
83	G	59455		A		A	G		G			A						G	A
83	A	59463		G		G	A		A			G						A	G
83	G	59484		A		A	G		G			A						G	A
83	G	59504		A		A	G		G			A						G	A
83	A	59522		G			A		A			G						A	G
83	C	59960		T			C		C			T						C	T
83	G	59977		A			G		G			A						G	A
83	C	60050		A			C		C			A						C	A
83	A	60067		G			A		A			G						A	G
83	G	60076		A			G		G			A						G	A
83	T	60086		C			T		T			C						T	C
83	G	60158		A			G		G			A						G	A
83	A	64889		G			A				G	G						A	G
83	T	64894		C			T				C	C						T	C
83	G	64913		A			G				A	A						G	A
83	T	65048		C			T					C						T	C
83	A	65067		C			A					C						A	C
83	T	65098		C			T					C						T	C
83	C	65300		T	T		C					T						C	T
83	T	65351		C			T					C						T	C
83	T	65464		T			C					T						C	T
83	G	65639		A	A		G					A						G	A
83	G	65652		T	T		G					T						G	T
83	G	65952		A	A		G					A						G	A
83	T	65978		C			T					C						T	C
83	C	66032		T			C					T						C	T
83	C	66051		T			C					T						C	T
83	T	66073		C			T					C						T	C
83	T	66285		C			T					C						T	C
83	T	66329		C			T					C						T	C
83	G	75555		A								A						--	A
83	A	99666				G			A									A	G
83	C	99671				T			C									C	T
83	A	99697				A			C									C	A
83	G	99717				G			A									A	G
83	G	99726				G			T	G		G						T	G
83	T	99735				T			A	T		T						A	T
83	G	99744				G			T	G		G						T	G
83	A	99799				G			A					A				A	G
83	C	100412				T			C					C				C	T
83	G	100435				A			A					G				A	G
83	C	108505		C					A									A	C
83	G	108526							C									C	--
83	C	126983			C	T	T		T			C						T	C
83	A	127008			A	T	T		T			A						T	A
83	T	127156	T			A	A	T	A			T						A	T
83	G	127276					A		A			G						A	G
83	A	127683				A	A		A			G						A	G
83	A	127688				A	A		A			G						A	G
83	G	127939				G	A		A									A	G
83	T	127998				C	C		C			C						C	--
83	A	128005				G	A		A			G						A	G
83	C	128121				C	T		T			C						T	C
83	C	128127				C	C		C			T						C	T
83	C	128516				T	T		T									T	--
83	G	128535				C	C		C									C	--
83	G	154020		G	G	G	G	G			G	A		G				A	G
83	G	154493		G	G	G	G					A		G				A	G
83	C	154525		C	C	C	C					T		C				T	C
83	C	155242		C	C	C	C					T		C				T	C
83	C	155387		C	C	C	C					T		C				T	C
83	G	155415		G	G	G	G					A		G				A	G
83	C	155517		C	C	C	C					T		C				T	C
83	T	155913		C		C	C					T		C				T	C
83	C	159207			C	T				C		T		C				C	T
83	T	172471		C								C						--	C
83	A	177362	A			G						G						A	G
83	T	177382	C			C						C						--	C
83	A	177720										T						--	T
83	C	177784										T						--	T
83	A	187352							G									G	--
84	T	3509					A		A									A	--
84	C	3521					T		T									T	--
84	T	4089		T		T	C		C									C	T
84	T	4118		T		T	C		C									C	T
84	G	4129		G		G	A		A								A	A	G
84	T	4254		T		T	A		A								A	A	T
84	C	4374		C			A		A			C					C	A	C
84	C	4682		C			T		T			C						T	C
84	T	4687		T			C		C			T						C	T
84	G	8458		G					A			G						A	G
84	A	8464		A					G			A						G	A
84	C	8478		C					T			C						T	C
84	A	8536		A					G			A						G	A
84	C	56333		T														--	T
84	C	86503															T	T	--
84	T	86545															C	C	--
84	A	113606		A	A									G				G	A
84	G	113619		G	G							A						A	G
84	T	113677		T	T							C						C	T
84	C	113704		C	C							T						T	C
84	A	134394	C	C		C												--	C
84	G	134424	A	A		A			G									G	A
84	A	134860		G		G			A									A	G
84	T	134898		C		C	T		T									T	C
84	C	135720	T			T	C		C									C	T
84	G	136687	G			A	G		G									G	A
84	T	141963				T			G									G	T
84	A	153332				G												--	G
84	T	155138				C												--	C
84	G	155331				A												--	A
84	T	158867				A												--	A
84	G	181029				T												--	T
84	A	181042				T												--	T
84	T	183221				C				T								T	C
84	T	183229				C				T								T	C
84	G	183400				G				A		G						A	G
84	C	183524				G		G		C		G						C	G
84	C	183754				C		C		T								T	C
84	G	183765				G		G		T		G						T	G
84	T	183939			C	C		C		T		C				T	T	T	C
84	T	183945			C	C		C		T		C				T	T	T	C
84	T	183974			C	C		C		T		C						T	C
84	C	184002			T	T		T		C		T						C	T
85	C	78799				C					C	T	T	C				T	C
86	T	49220		T							C	T		T				C	T
86	T	49242		T							C	T		T				C	T
86	G	49248		G							A	G		G				A	G
86	C	49305									T	C		C				T	C
86	T	49322									G	T		T				G	T
87	G	31621					G						T					G	T
87	A	46355							A			G						A	G
87	A	47096							G			A						G	A
87	G	91427			T	G				G								G	T
87	G	91459	G	G	A					G								G	A
87	C	91498	A	A														--	A
87	C	116112			T	T		T			T							--	T
87	G	116120			A	A		A			A							--	A
87	C	116824			T	T					T							--	T
87	C	116832			T	T					T							--	T
87	C	116884			A	A		A			A							--	A
87	T	116900			C	C		C			C							--	C
87	T	116960			C	C		T			C							T	C
87	G	123284			G	T			G	T	G			T			G	G	T
87	G	123415			G	A			G	A	G							G	A
87	A	150229							G	G								G	--
87	T	150258							C	C								C	--
88	T	89603			T			C	T									C	T
88	A	97030	A	A		G		G			G					A		G	A
88	T	97039	T	T		C		C			C					T		C	T
88	C	97048		C		T		T			T		C			C		T	C
88	A	97072		A		G	A	G	A	G	G			G		A		A	G
88	G	97090	A	G		A	G	A	G	G	A			G		G		G	A
88	A	97102	G	A		G	A	G	A	A	G			A		A		A	G
88	A	97132	G	A		G	A	G	A	A	G			A		A		A	G
88	C	132218					T	T	T			T						T	--
88	C	132288					T	T	T			T		T				T	--
88	G	166158		A			G	A										G	A
89	G	52172		A					G	A								G	A
89	C	52245		C					C	T								T	C
90	T	80429				T		C	T	T							T	C	T
90	T	164024			T	G		T		G	G	G	G	T			T	T	G
90	G	164030			G	A		A		A	A	A	A	G			G	A	G
90	G	164120				G			A	A				G		A	A	A	G
90	G	166671	A		G					A				G		A		A	G
90	C	166680			C					T				C		T		T	C
90	T	167976								C		C		T		T		C	T
90	C	168079			C					T		T		C		C		T	C
90	G	168164								A				A				A	--
90	G	168480								G		T		G			G	G	T
90	T	170332								C		C		T			T	C	T
90	C	170346								T		T		C			C	T	C
90	C	170359			C					T		T		C			C	T	C
91	A	74422	G		A												A	G	A
91	A	74550	A		G		A											A	G
91	A	74625	C		A									A				C	A
91	A	85969			A					G			A	A				G	A
91	G	85990			G					T			G					T	G
91	A	85995			A					C			A					C	A
91	T	86000			T					C			T					C	T
91	G	86013			G					C			G					C	G
91	G	86019			G					A								A	G
91	A	86122			A					G								G	A
92	A	11442							T	T								T	--
92	T	14761							C	C								C	--
92	C	19575							C			A				C		C	A
92	C	20393							C			T				C		C	T
92	T	21536								C		T				C		C	T
92	T	25829			C					T		C						T	C
92	C	31790			T				T	C		C						C	T
92	T	31796			C				C	T		T						T	C
92	C	31866			C		A		A	C		A						A	C
92	T	31892			A		T		T	A		A						T	A
92	G	31955			G		A		A	G		A						A	G
92	T	31974			T		C		C	T		C						C	T
92	T	32064			T		G		G	T		G						G	T
92	A	143615							A			T						A	T
92	C	176108	T		T	T									C			C	T
92	T	176868	T		T	T						T			C			C	T
92	A	176900	A		A	A									G			G	A
95	G	14750				G	A	A						A			A	A	G
95	A	14786			A	A	C	C						C			C	C	A
95	G	14879				G	A	G									A	A	G
95	G	14887				G	A	A									A	A	G
95	A	14910				A	G	G									G	G	A
95	A	14934				A	T	T									T	T	A
95	T	14964					A	A									A	A	--
95	T	14988					A	T									A	A	T
95	T	15157					T	A									A	T	A
95	T	15171					T	C									C	T	C
95	A	15179					A	G									G	A	G
95	T	15220					A	A									A	A	--
95	T	15226					C	C									C	C	--
95	G	15242					A	A									A	A	G
95	T	15292			T	C	T	T									T	T	C
95	T	49324			T									A				A	T
95	G	49352			G									A				A	G
95	T	74151										C		T				T	C
95	A	74651												T				T	--
95	C	74670												T				T	--
95	T	75231		C														--	C
95	C	75251		T														--	T
95	T	75279		A														--	A
95	A	85960	A							G								G	A
95	C	86017	C							T								T	C
95	T	86081	T							A								A	T
95	A	86094	A							G								G	A
95	C	86335	C							A								A	C
95	A	86396	A							T								T	A
95	T	86404	T							A								A	T
95	T	86452	T							C								C	T
95	T	86462	T							G								G	T
95	T	86495	T							C								C	T
95	T	86533	T							C								C	T
95	A	86582	G							A								A	G
95	T	86592	A							T								T	A
95	A	87196	A							G				G				G	A
95	C	87442	C							T				T				T	C
95	A	87539	A							G				G				G	A
95	G	87752	G							A				A				A	G
95	A	87785	A							T				T				T	A
95	C	90150	C							T				T			C	T	C
95	G	90189	G							A				A				A	G
95	C	99966			C					T		T					C	T	C
95	A	118847				A												C	A
95	T	118856				T												A	T
95	T	118862				T												C	T
95	G	118875				G												A	G
95	A	119799				C												--	C
95	A	119832				T												--	T
95	A	119881				T												--	T
95	C	119919				T												--	T
95	G	119989				A												--	A
95	T	119994				C												--	C
95	G	120004				A												--	A
95	A	135995		G					A						A	A		A	G
95	C	136000		T					C						T	T		C	T
95	T	136006		C					T						C	C		T	C
95	C	136186		C					T	C				T	T	T		T	C
95	C	137374		G														--	G
95	T	137679		G		T												T	G
95	A	150430	C	A		C	C			C			C		C	C	A	C	A
95	A	150435	G	A		G	G			G			G		G	G	A	G	A
95	A	150485	T	A		T	T			T			T	A	T	T	T	T	A
95	T	164573		A														--	A
95	T	164580		A														--	A
95	T	169482		T										A				A	T
96	T	23292		T			T		T		T	G						T	G
96	G	25630	A	G			G		G		G	A						G	A
97	T	119	C						T	T				T				T	C
97	C	164	T						C	C				C				C	T
97	C	176	T						C	C			C	C				C	T
97	C	208	T			T			C	C			C	C				C	T
97	C	238	T						C	C			C					C	T
97	T	6205	C				C			T		C	C	T				T	C
97	A	10105	T			T	T	T		A		T		T				A	T
97	T	10117	G			G	G	G		T		G		T				T	G
97	G	15408		G	G					G	G			T				T	G
97	C	15432			C			C		C				T				C	T
97	T	15825			T					T				C				T	C
97	T	16035			C						C			T				T	C
97	G	17374			G					G		G		A		G		G	A
97	T	17397			T					A		A		A				A	T
97	T	17427			T					A		A		A				A	T
97	A	17508			A					T		T		T				T	A
97	T	18002			T					T		T		C				T	C
97	A	18009			G					G	A	G		G				G	A
97	A	18015			A					G	A	G		G				G	A
97	C	22580			C				C			C	T					C	T
97	G	42939	G		A	A												G	A
97	C	47984		C	T	T												C	T
97	C	53854		C	C	C				T		C						T	C
97	T	71559		C		C						C		T				T	C
97	A	73538		G								G						--	G
97	T	74161		G								G						--	G
97	G	92242								T		G						T	G
97	A	98061										T						--	T
97	A	98112										G						--	G
97	C	101483							T			C						T	C
97	C	101500						C	T			C						T	C
97	C	101507							T			C						T	C
97	A	102687							T			A						T	A
97	A	104897			G				A	A		G	G					A	G
97	A	105200			G	A			A	A		G						A	G
97	A	105246			A	A			C	C		A						C	A
97	T	105531			T	T		T	A	A		T						A	T
97	G	105565			G	G		G	A	A		G						A	G
97	A	106398			A				G	G		A						G	A
97	C	116587										T		C				C	T
97	T	118021		T								T						G	T
97	T	129267	A	A	T	A			A			T				T		A	T
97	A	154682		G														--	G
97	G	165611						T										T	--
97	T	165678						C										C	--
97	C	165902						T										T	--
97	T	166024						C										C	--
97	T	166040						A										A	--
97	A	166068						G										G	--
98	T	12428	A								A							T	A
98	C	12696	T															--	T
98	A	23518												T				A	T
98	G	23555												T				--	T
98	T	41939		C				C			C	C				T		T	C
98	A	42001		G			A	G			G	G				A		A	G
98	A	42072		C			A	C			C	C				A		A	C
98	C	42185		T			C	T		C	T	T				C		C	T
98	T	42700		G			T	G			G	G				T		T	G
98	A	42713		G			A	G			G	G				A		A	G
98	C	42926		T	T	C	C	T			T	T				C		C	T
98	C	43038		T			C	T	C		T	T				C		C	T
98	C	43095		T			C	T			T	T				C		C	T
98	A	43179		C	C		A	C			C	C				A		A	C
98	C	43225		T			C	T			T	T				C		C	T
98	A	43317	A	T		A	A	T			T	T				A		T	A
98	T	43341	T	A			T	A			A	A				T		T	A
98	T	43454		G			T	G			G	G				T		T	G
98	A	43619		A	A		G	A			A	A				G		G	A
98	T	43644		T	T		A	T			T	T				A		A	T
98	T	43869		T	T		C	T		C	T	T				C		C	T
98	G	43917		G	G		T	G			G	G			G	T		T	G
98	C	44194		C	C		T	C		T	C	C		T		T		T	C
98	A	44299		A			G	A			A	A				G		G	A
98	T	44304		T			C	T			T	T				C		C	T
98	C	44355		C	C		T	C		T	C	C				T		T	C
98	A	44372		A	A		G	A		G	A	A				G		G	A
98	T	45513		A			T	A			A	A				T		T	A
98	C	45611		T			C	T			T	T				C		C	T
98	C	56623	C	C	C		C					C	T					T	C
98	T	61171		T										A				A	T
98	G	68107		G					A	G	G							A	G
98	C	68119		C					A	C	C	C						A	C
98	A	75243		A				G	G		A						G	G	A
98	G	78825		G			T	T	T		G			T				T	G
98	C	91504						T						T				T	--
98	C	91543						C		T				T				C	T
98	C	91559						C		T				T				C	T
98	G	91593						G		G				A				G	A
98	T	91624						A						A				A	--
98	C	91635						T						T				T	--
98	G	91651						A						A				A	--
98	G	91657						T						T				T	--
98	T	99563		C				C	T	T				C				T	C
98	T	99801		C				C	T	T	C							T	C
98	C	99807						T	C	C	T							C	T
98	T	99904		C	T				T	T				T				T	C
98	C	99909		T	C				C	C				T				C	T
98	T	99927		C					T	T				C				T	C
98	C	100363			C			T	C	C				T				C	T
98	T	100534						A	T	T				A				T	A
98	G	100558						A	G	G				A				G	A
98	C	100880			C			T	C	C				T				C	T
98	T	100969		T	T			C	T	T				C				T	C
98	A	110960		A		A			T									T	A
98	T	114275		G						T								T	G
98	A	123683					G		G					G				G	--
98	T	124097		T			C		C					C				C	T
98	A	124262					G		G					G				G	--
98	G	124291					A		A					A				A	--
98	A	152038						T			T							T	--
98	G	152535						A			A							A	--
98	A	159418		T				T										T	--
99	A	29739			G													--	G
99	T	29782			C													--	C
99	A	46817							G			G						G	--
99	C	47030							T									T	--
99	T	47183							C									C	--
99	C	56593							C			T						C	T
99	A	56600							A			G						A	G
99	C	62386							T									T	--
99	T	62393							C									C	--
99	A	67765							G									G	--
99	C	67782							T									T	--
99	C	67865							T	C								T	C
99	A	67943							G	G				A				G	A
99	C	67999							A								A	A	--
99	G	68016						G	A								G	A	G

## Sheet: HaplotypeCaller
Single nucleus sequencing reveals evidence of inter-nucleus recombination in arbuscular mycorrhizal fungi. Eric C.H. Chen, Stephanie Mathieu, Anne Hoffrichter, Kinga Sedzielewska-Toro, Max Peart, Adrian Pelin, Steve Ndikumana, Jeanne Ropars, Steven Dreissig, Jörg Fuchs, Andreas Brachmann, and Nicolas Corradi
B) Called by HaplotypeCaller
Supplemental file 7. Genotype of variable regions in SL1 assembled by ALLPATH-LG in the first 100 scaffold. This is the complete list of SNPs used to compute the SL1 similarity matrix for Figure S2. Nuclei with a PCR proven MAT-locus are coloured. Green and yellow are used to highlight the two different genotypes present. (A) Variable regions called by freebayes. (B) Variable regions called by Ha…
scaffold	reference	position	SN06	SN07	SN14	SN15	SN05	SN12	SN17	SN23	SN04	SN08	SN10	SN16	SN18	SN21	SN25	MAT_A	MAT_B
0	C	288329	C	T			C	C				T						T	C
0	A	288339	A	G			A	A				G						G	A
0	T	288351	T	A			T	T				A						A	T
0	C	288354	C	A			C	A				A						A	C
0	G	288359	G	A			G	A				A						A	G
0	T	288362	T	C			T	C				C						C	T
0	C	288365	C	T			C	T				T						T	C
0	T	288366	T	A			T	A				A						A	T
0	C	288371	C	T			C	T				T						T	C
0	A	520981			G						A	A		A				G	A
1	G	170056	G		G		G	G	A					G			A	G	A
1	T	170071	T		T		T	T	G					T			G	T	G
1	C	170075	C		C		C	C	T					C			T	C	T
1	G	192737			G	A			G			A						A	G
1	G	192738			G	C			G			C						C	G
1	T	192748			T	C			T			C						C	T
1	T	192756			T	A			T			A						A	T
1	G	192771			G	A			G			G					G	A	G
1	G	192840	G	G	G	A			G									A	G
1	G	192843	G	G	G	A			G									A	G
1	G	192849	G	G	G	A			G									A	G
1	G	193122	G		G	G			G			A						A	G
1	A	193216	T	A	T	T			A			A						T	A
1	A	193234	G	G	G	G			A			G						G	A
1	C	193252	T	T	T	T			C			T						T	C
1	C	193276			T	T			C			T						T	C
1	G	193309		G	G	A			G			A						A	G
1	C	193311		C	C	T			C			T						T	C
1	C	193320		C	C	T			C			T						T	C
1	C	193368		C	C	T			C			T		C				T	C
1	T	193408		T	T	C			T					T		T		C	T
1	A	193494		A	A	G			A			G						G	A
1	A	193519		A	G	G			A			G						G	A
1	G	193546			A	A			G			G						A	G
1	C	193571			T	T			C			C					C	T	C
1	G	193572			A	A			G			G					G	A	G
1	G	193613	A		A	A			G			G					G	A	G
1	C	193633	T		T	T			C			C					C	T	C
1	A	193652			A	G			A								A	G	A
1	G	193954	A		A	A			G			A						A	G
1	C	193958	T		T	T			C			T						T	C
1	A	195442			A	A			A			T		A		A		A	T
1	A	195475			A	A			A			G		A		A		A	G
1	A	195558	C	A	A	A			A			C		A		A		A	C
1	G	195680	G		A	G			G			A		G		G		A	G
1	C	195682	C		T	C			C			T		C		C		T	C
1	C	195683	C		T	C			C			T		C		C		T	C
1	G	195737	G		A	G			G			A		G		G		A	G
1	T	195753			T	T			T			C		T		T		T	C
1	T	195754			T	T			T			C		T		T		T	C
1	C	195804			C	C			C			T		C		C		C	T
1	C	212831			T				T			T					C	T	C
1	C	212844			T				T			T					C	T	C
1	G	212848			A				A			A					G	A	G
1	A	212954							C	A							A	C	A
1	G	212977							T								G	G	T
1	T	212989							C								T	T	C
1	A	454901	G							A								G	A
1	T	454933	A							T								A	T
1	A	460348		G		A				A		G					A	G	A
10	C	8964	T	C				C	C			C						T	C
10	A	11501	G	A				A	A			A						G	A
10	T	11527	A	T				T	T			T					T	A	T
10	A	11533	T	A				A	A			A					A	T	A
10	A	11551	T	A				A	A			A						T	A
10	G	20715	G	T				T										G	T
10	C	20852		A	C			A										C	A
10	C	20865		T	C			T										C	T
10	A	31232				A			G			G						A	G
10	C	35083					T		T			T						--	T
10	T	35098					C		C			C						--	C
10	A	41199			A				G			G						A	G
10	G	41200			G				A			A						G	A
10	A	41867			G							A						G	A
10	A	42014			G							A						G	A
10	C	42031			A							C						A	C
10	A	50363		C	C						C	C						C	--
10	A	50365		G	G						G	G						G	--
10	A	50374		G	G						G	G						G	--
10	G	50394			A						A	A						A	--
10	A	50401			T						T	T						T	--
10	A	50408			T						T	T						T	--
10	A	61474			G	G		A										G	A
10	A	65541						C										--	C
10	A	66254						T									A	A	T
10	C	78556								T								--	T
10	T	78594			T					C								T	C
10	G	78957			G					A								G	A
10	G	78971			G					A								G	A
10	C	79027					T			T								--	T
10	A	79077					T			T								--	T
10	T	87117					T			C								T	C
10	T	87133					T			C								T	C
10	T	87318								G				T				T	G
10	T	124082						T									G	G	T
10	A	124086						A									G	G	A
10	T	130435			A													A	--
10	C	130441			T													T	--
10	C	130456			T													T	--
10	C	152125	C			T			C	T		T		T				T	C
10	G	152128	G			A			G	G		G		G				A	G
10	C	152145	C			T			C	T		T		T				T	C
10	T	152161	T			C			T	C		C		T				C	T
10	C	152183	C			T			C	T		T		T				T	C
10	A	172617			C													C	--
10	G	172618			A							G						A	G
10	G	174387			A													A	--
10	G	175281			A													A	--
10	C	175297			T													T	--
10	G	175728			A													A	--
10	T	203750		T	C	T						T						T	C
10	T	283809				A												A	--
10	C	290950													T			--	T
10	G	290951													A			--	A
10	G	290978													A			--	A
10	C	291340													T			--	T
10	A	291341													G			--	G
10	G	291351													A			--	A
10	T	319286			A			T			T	T						A	T
10	G	323838			A			G										A	G
11	A	117179	G			G				A								G	A
11	A	117383	G	G		G				A								G	A
11	C	117403		T		T				C								T	C
11	T	117459		C		C				T								C	T
11	C	117578		G		G				C								G	C
11	G	117604		A		A				G								A	G
11	T	117638		C		C				T								C	T
11	C	117640		T		T				C								T	C
11	G	117667		T		T				G								T	G
11	C	117668		A		A				C								A	C
11	A	117845				C				A								C	A
11	C	117929		C		C		C		T								C	T
11	G	117936		G		G		G		C								G	C
11	G	117946		G		G		G		T								G	T
11	G	117968		A		A				G								A	G
11	G	117986		T		T		T		G								T	G
11	T	117997		C		C		C		T								C	T
11	A	118018				T		T		A								T	A
11	T	118029				A		A		T								A	T
11	G	118084		A		G		A		G								A	G
11	C	118086		C		C		C		T								C	T
11	C	118100		C		C		C		T								C	T
11	A	118626				C				A								C	A
11	A	195152	T		A						A				A			T	A
11	A	195170	G		A						A				A			G	A
11	A	195183	G		A						A				A			G	A
11	A	235531	T		A				A		A	A						T	A
11	T	235532	C		T				T		T	T						C	T
11	A	235543	G		A				A		A	A						G	A
11	C	235551	T		C						C	C						T	C
11	C	235553	A		C						C	C						A	C
11	A	235584	G								A	A						G	A
11	T	235586	C								T	T						C	T
11	T	235587	C								T	T						C	T
11	A	235594	C								A	A						C	A
11	C	235595	T								C	C						T	C
11	A	235596	T								A	A						T	A
11	C	235674	T				C		T		C	C	C					T	C
11	T	235677	C				T		C		T	T	T					C	T
11	A	236646	T		A						A	A	A					T	A
11	C	239025	C								T	T	T					C	T
11	C	239026	C								T	T	T					C	T
11	T	239028	T								A	A	A					T	A
11	T	239106	C								T	T	T					C	T
11	T	239107	G								T	T	T					G	T
11	T	239119	G								T	T	T					G	T
11	A	239132	G								A	A	A					G	A
11	T	240816	A					T			T	T						A	T
11	T	240828	C					T			T	T						C	T
11	G	240831	A					G			G	G						A	G
11	A	240835	G					A			A	A						G	A
11	G	240840	A					G			G	G						A	G
11	A	240841	G					A			A	A						G	A
11	T	240864	C					T			T	T						C	T
11	G	240865	C					G			G	G						C	G
11	A	240867	T					A			A	A						T	A
11	G	240877	A					G			G	G						A	G
11	A	240879	G					A			A	A						G	A
11	T	240885	C								T	T						C	T
11	A	240908	T								A	A	A					T	A
11	G	240917	A	G							G	G	G					A	G
11	T	240918	A	T							T	T	T					A	T
11	A	240928	C	A							A	A	A					C	A
11	A	240929	G	A							A	A	A					G	A
11	A	241035	G	A							A	A	A					G	A
11	C	241050	T	C							C	C	C					T	C
11	G	241074	A	G							G	G						A	G
11	A	241078	G	A							A	A						G	A
11	A	246442						G			A	A						A	G
11	A	246450						G			A	A						A	G
11	G	246451						A			G	G						G	A
11	T	246461						A	A		T	T						T	A
11	C	246545							T		C	C						C	T
11	T	246552							A		T	T						T	A
11	A	246558							T		A	A						A	T
11	A	246785							G		A	A						A	G
11	T	246806							A		T	T						T	A
11	T	267296		T			T	C			T	T						T	C
11	G	298774		A		G		G	G			G		G				A	G
11	G	298781		A				G	G			G						A	G
12	A	60951		T		A					A							T	A
12	A	60962		G		A					A							G	A
12	A	60971		G		A	A				A							G	A
12	C	60991		T		C					C							T	C
12	T	60999		G		T					T							G	T
12	T	61010		C		T					T							C	T
12	T	61012		C		T					T							C	T
12	T	61028		G		T					T							G	T
12	G	61032		A		G					G							A	G
12	C	61048		T		C					C							T	C
12	G	61059		A		G					G							A	G
12	G	61060		A		G					G							A	G
12	C	61133		T		C					C							T	C
12	T	61136		C		T					T							C	T
12	G	61178		T		G					G	T						T	G
12	C	61179		T		C					C	T						T	C
12	G	61187		A		G					G	A						A	G
12	C	61191		T		C					C	T						T	C
12	G	61224		A		G					G							A	G
12	A	61229		G		A					A							G	A
12	T	61236		C		T					T							C	T
12	A	61258		T		A					A							T	A
12	T	61362		C		T					T							C	T
12	A	61406		G		A					A							G	A
12	G	61418		A		G					G							A	G
12	A	61421		G		A					A							G	A
12	C	61437		T		C					C							T	C
12	C	61466		T		C					C							T	C
12	A	229038	T		A			A							A			T	A
12	T	229043	G		T			T							T			G	T
12	G	229044	A		G			G							G			A	G
12	C	229070	T	C	C			C							C			T	C
12	G	229074	A	G	G			G							G			A	G
12	C	229080	T	C	C			C							C			T	C
12	G	229103	A	G	G			G							G			A	G
12	A	229114	G	A				A							A			G	A
12	T	229116	C	T				T							T			C	T
12	A	229130	G	A	A			A							A			G	A
12	T	229151	C	T				T							T			C	T
12	G	229152	A	G				G							G			A	G
13	T	2076								A								--	A
13	T	11226				C	T			T		C		T				C	T
13	T	162095												C				--	C
13	T	162110												C				--	C
13	T	162116												C				--	C
13	C	162118												T				--	T
13	G	258720				G						T						G	T
13	T	275105					A			A		T						T	A
13	A	275109					G			G		A						A	G
13	G	275129					T	G		T		G						G	T
13	A	322078			G			G		G	A	A				G		A	G
14	A	4427								A							G	G	A
14	T	34749		T								T		C				T	C
14	G	34776		G								G		C				G	C
14	T	34787		T								T		C				T	C
14	C	85246	T	C	C					T		C						C	T
14	A	85248	G	A	A					G		A						A	G
14	G	85257	A	G	G					A		G						G	A
14	A	85262	G	A	A					G		A						A	G
14	G	263947					A				G							G	A
14	C	301429			T	T	C	C	T			C		C				T	C
15	T	120210	T			G		T										G	T
15	T	120237				G		G										G	--
15	A	120241	A		A	G		G										A	G
15	G	163641					T			G		G						G	T
15	A	163673					G			A		A						A	G
15	G	163674					A			G		G						G	A
15	C	163675					T			C		C						C	T
15	A	163694					C			A								A	C
15	T	163696					C			T								T	C
15	T	217934	T	T			T	T			T	C						C	T
15	G	224313	G					A										G	A
17	C	127711						A						A				--	A
17	T	127719						C						C				--	C
17	G	215973		G			G	G	A									A	G
17	G	215979		G			G	G	T									T	G
17	C	215982		C			C	C	T									T	C
17	C	246289			T	T					C							T	C
18	A	9709	C	A				A		A			A			A		C	A
18	A	9737	G	A				A					A			A		G	A
18	G	9742	A	G				G					G			G		A	G
18	A	155839						C		A								A	C
18	G	155857						A		G								G	A
18	C	155867						T		C								C	T
18	G	155884						A		G								G	A
18	G	155902			G			T		G								G	T
18	T	155904			T			C		T								T	C
18	G	155905			G			A		G								G	A
18	G	155914			G			T		G								G	T
18	T	155915			T			C		T								T	C
18	C	155921			C			T		C								C	T
18	A	155923			A			G		A								A	G
18	G	161762			G		A	A		A	A							G	A
18	G	161775			G		T	T		T	T							G	T
18	C	161782			C		A	A		A	A							C	A
18	T	161785			T		C	C		C	C							T	C
18	T	162301			T		C	C										T	C
18	A	162661			A		T											A	T
18	A	162704			A		T											A	T
18	G	162731			G		C				C							G	C
18	A	162735			A		T				T							A	T
18	C	162740			C		T				T							C	T
18	C	162805			C		T	T										C	T
18	T	162806			T		A	A										T	A
18	G	162881			G		A	A										G	A
18	G	163374		G	G		T				T						G	G	T
18	A	163386		A	A		T	T			T						A	A	T
19	A	40607			G	A		G	A									G	A
19	A	128560	A						A	G	G					A		A	G
19	T	128565	T						T	C	C					T		T	C
19	G	128566	G						G	A	A					G		G	A
19	T	151433			C	T	T			T	C	C						C	T
19	A	151434			G	A	A			A	G	G						G	A
2	C	118506	C		C	C	C	C		C		T						C	T
2	T	118525	T		T	T	T	T	T	T		C						T	C
2	C	118528	C		C	C	C	C	C	C		T						C	T
2	T	161575		T	T			C						T				T	C
2	A	161586		A	A			G						A				A	G
2	A	161590		A	A			G						A				A	G
2	A	161591		A				T						A				A	T
2	T	281673			C			T										C	T
2	T	281676			A			T										A	T
2	G	389706						G									A	A	G
20	T	21982	T	T	T	T				T				C				C	T
20	G	145430		A	G				G									A	G
20	C	145440		T	C				C	C								T	C
20	T	145851		A	T				T									A	T
20	T	145869		A	T				T									A	T
20	C	145890	T	T	C				C									T	C
20	G	145896	A	A	G				G									A	G
20	C	145903	T	T	C				C									T	C
20	T	145928		C	T				T									C	T
20	G	145975		G	T				T									G	T
20	T	145984		T	C				C									T	C
20	T	145994		T	A				A									T	A
20	A	145998		A	G				G									A	G
20	T	146014		T	C				C									T	C
20	G	146018		G	A				A									G	A
20	C	146062		T	C				C			T						T	C
20	T	146067		C	T				T			C						C	T
20	T	146108		A	T				T			A		T				A	T
20	A	218019	A				C	A		A								A	C
20	G	284463	A		A	A	G	G		A			G			A		A	G
20	G	284505	G		G	G	G	A		G			A			G	G	G	A
20	C	284551	C		C	C	C	T					T		C	C	C	C	T
20	C	284680	A		A	A	A	C		A			C		A	A	A	A	C
20	G	284856	A		A	A	A	G		A			G		G	A	G	A	G
20	A	285050	A		A	A	A	C		A			C		A	A		A	C
20	A	285108	G		G	G	G	A		G			A		A	G		G	A
20	C	285232	T		T	T	C	C		T			T		T	T	C	T	C
20	A	285233	G		G	G	A	A		G			G		G	G		G	A
20	G	285270	A		A	A	A	G		A			G		A	A	A	A	G
20	C	285323	T		T	T	T	C		T	C		C		T	T	C	T	C
20	T	285346	C		C	C		T		C			C		C	C	T	C	T
20	A	285357	G		G	G		A		G			A		G	G	A	G	A
20	T	285368	C		C	C		T		C			T		C	C	T	C	T
20	A	285369	G		G	G		A		G			A		G	G	A	G	A
20	A	285398	G		G	G	A	A		G			A		G	G	A	G	A
21	T	31117	T		T			C	C									T	C
21	G	31306	G		G			A	A									G	A
21	T	58665			C	C												C	--
21	G	101415		G	T			G										T	G
21	T	103292			T			C										T	C
21	G	103478			G			A				G						G	A
21	C	199468	C				A				C							C	A
21	T	199469	T				C				T							T	C
21	C	199517	C		C		T				C							C	T
21	T	199566	T		T		C				T			C				T	C
21	C	199589	C		C					C	C			T				C	T
21	T	199625	T							C	T		C	C				T	C
21	C	199719	T							C								T	C
21	C	199733	T															T	--
21	G	199894	G							G			A					A	G
21	T	199961	A		A					T								A	T
21	G	200071	A		A					G								A	G
21	A	200075	G		G					A								G	A
21	T	201155	T		T					T	T		C					T	C
21	A	221397	T															T	--
21	T	221401	C															C	--
21	T	221987	C													C		C	--
21	T	232705			T							C						T	C
21	A	232714			A							G						A	G
21	A	241312						A			A	C						C	A
21	A	241316						A			A	G						G	A
21	C	262160	C					T				T						C	T
21	A	262161	A					G				G						A	G
21	A	267547	A					T										A	T
21	A	267561	A					G										A	G
21	A	267574	A					T										A	T
21	T	267575	T					A										T	A
22	C	10255											T	T			C	T	C
22	T	10283							T	T			C	C			C	C	T
22	A	75954				A	T		A					A				A	T
22	T	111349	C	C	C	C	T			C		C				C		C	T
22	A	111432	A	A	A		A					T						A	T
22	G	111442	G	G	G		G					T						G	T
22	T	111457	T	T	T		T					A						T	A
22	A	111459	A	A	A		A					G						A	G
22	C	193742				T	C		T	T	T	T		T			T	C	T
23	T	60862				T				C								T	C
23	A	60872				A				T								A	T
23	G	60880				G				A								G	A
23	T	60883				T				C								T	C
23	C	60918								T								--	T
23	A	60919								G								--	G
23	A	60922								G								--	G
23	T	60928								A								--	A
23	A	60954				A				G								A	G
24	T	19072				G												G	--
24	T	19085				G												G	--
24	C	27216				T												T	--
24	G	27350			T	T												T	--
24	C	27365				T												T	--
24	A	29770		A		T							T					T	A
24	C	29772		C		T							T					T	C
24	T	29780		T		C						T	C					C	T
24	A	29803				G						A	G					G	A
24	A	29848				T						A						T	A
24	C	29889			C	T												--	--
24	C	37530		T								T		C				T	C
24	C	38658		C								C		T				C	T
24	T	38681		T								T		G				T	G
24	G	38703		G								G		A				G	A
24	A	39067		A								A		G				A	G
24	A	39069		A								A		T				A	T
24	C	39075		C								C		A				C	A
24	T	42458		A														A	--
24	G	42477		A														A	--
24	T	42642		A														A	--
24	A	62484					T			T				A				A	T
24	T	79962				A						T						A	T
24	C	80519			C							T				C		C	T
24	A	81507										G						--	G
24	A	81510										G						--	G
24	C	91199			T	C						C						T	C
24	A	113716		C		A												C	A
24	T	119168		T		C												T	C
24	G	119178		G		A												G	A
24	A	119191		A		T												A	T
24	C	136474	T										C	T				T	C
24	A	136930	G										A	G				G	A
24	A	160871						G						A	G			A	G
24	A	160872						G						A	G			A	G
24	A	234680				G											G	G	--
24	A	234710				G											G	G	--
24	A	234723				G											G	G	--
24	G	234762															A	A	--
24	C	275904	T		T		C					C						T	C
24	C	275905	T		T		C					C						T	C
24	A	275924	G		G		A	A				A						G	A
24	A	275939	G		G		A	A				A						G	A
24	T	275947	C		C		T	T				T						C	T
24	T	275962	C		C		T	T				T						C	T
24	A	275972	C		C		A	A				A						C	A
24	A	275999			G		A	A				A						G	A
24	G	276016			T		G	G				G						T	G
24	C	283802			T		C	C				C						T	C
24	C	283868			T		C	C				C						T	C
25	G	107179				G						A						G	A
25	C	114335			T		C	C				C						T	C
25	T	114430			G		T	T				T						G	T
25	A	114491			T		A	A				A						T	A
25	A	114592			G		A	A				A						G	A
25	A	114617			T		A	A				A						T	A
25	A	134948			A		T					T		A				A	T
25	G	134955			G		A					A		G				G	A
25	C	138976				A						C		A		A		A	C
25	A	138977				C						A		C		C		C	A
25	A	148062				T	A											T	A
25	A	148110				G	A											G	A
25	T	148752				C												C	--
25	G	157059	G			A						G						A	G
25	T	157060	T			A						T						A	T
25	A	157068	A			G						A						G	A
25	G	157081	G			A						G						A	G
25	T	157142				C						T						C	T
25	C	157180				T												T	--
25	C	157254				G						C						G	C
25	T	157391				A						T						A	T
25	A	157447				C						A						C	A
25	T	157484				G	T					T						G	T
25	C	157487				T	C					C						T	C
25	T	157517				C	T					T						C	T
25	C	157638				T												T	--
25	T	160873				C						T						C	T
25	C	160877				T						C						T	C
25	G	227024							A									--	A
25	T	227069			T				G									T	G
25	C	227092			C				T									C	T
25	A	227104			A				G									A	G
25	C	227593							T									--	T
25	A	227632							G			A						A	G
25	T	227637							C			T						T	C
25	A	229393			A				G									A	G
25	G	233129		G	A				G		G							A	G
25	T	233163		T	G				T		T							G	T
25	A	233173		A	G				A		A							G	A
25	T	233240			T				A									T	A
25	A	233245			A				G									A	G
25	G	233271			G				A									G	A
25	T	235823			A				A									--	A
25	A	235830			G				G									--	G
25	A	254533			T													T	--
25	T	254540			C													C	--
25	T	254571	T	A	T													T	A
25	A	254582	A	T	A													A	T
25	C	254588		T	C													C	T
25	A	254589		T	A													A	T
25	A	254601		G	A													A	G
25	A	254635		C	A												A	A	C
25	T	254661		T	A													A	T
25	C	256935			T													T	--
25	T	256939			C													C	--
25	T	265116			A													A	--
25	A	265126			T													T	--
25	G	265617		G	A													A	G
25	C	265675		C	T													T	C
25	C	265695		C	T													T	C
25	T	265884		T	C													C	T
25	G	271831			A				G					A	G			A	G
25	C	271923			A									A	A			A	--
25	G	271952			C										C			C	--
25	G	275092			A				G	A				A	A	A		A	G
25	T	275618			A	A								A	A	A		A	--
25	G	275623			T	T								T	T	T		T	--
25	T	275626			C	C								C	C	C		C	--
25	A	275826			C									C	C	C		C	--
25	T	276113			C	C								C	C	C		C	--
25	A	276137			G	G								G	G	G		G	--
25	A	276144			G	G								G	G	G		G	--
25	T	276232			C									C	C	C		C	--
25	T	276262			C									C	C	C		C	--
25	A	276371			G	A								G	G	G	A	G	A
25	T	276382			C	T								C	C	C		C	T
25	A	279640													T	T		T	--
26	A	46614		A	A	G			A									A	G
26	T	49727	C	T	C								T					C	T
26	G	49803		G	A	G				G			G					A	G
26	A	50681		A	G			A					A					G	A
26	G	53904			G	G			A	G		G	G	G		G		G	A
26	C	124509										T		C				T	C
26	A	124518								A		G		A				G	A
26	G	124564										A		G				A	G
26	T	124784										C		T				C	T
26	T	125502										T		A				T	A
26	T	125928										T		C				T	C
26	G	125937										G		A				G	A
26	T	126149										T		C				T	C
26	T	126220										T		C				T	C
26	G	126310										G		A				G	A
26	G	126603										A		G				A	G
26	C	126821										T		C				T	C
26	T	129252			T									A				T	A
26	A	129326												T				--	T
26	A	129421										A		G				A	G
26	T	131824		T		T						A		T				A	T
26	C	143726	C	T					T			T	T	C				T	C
26	T	146255										A		T				A	T
26	G	183013		A	G			A					A					G	A
26	A	194073			A			T										A	T
26	C	195217	T	T	C	C		C							T			T	C
26	T	210383		A			A			A								A	--
26	A	215727		A			T											A	T
26	A	230573								A		G						G	A
27	T	116024			C												T	C	T
27	G	139047		A						A								--	A
27	T	147336		T	C		T			T		T						C	T
27	C	149402		T	C					T								C	T
28	T	23683		C		T		T	T	T							T	C	T
28	T	83501	T	C		C			T								T	C	T
28	C	83509	C	A		C			C								C	A	C
28	T	230694				A	T		T									A	T
28	A	234635	G				A		A									G	A
28	T	245119				T			A									T	A
28	C	257324				C			T									C	T
29	T	121576	T	T	A			T		T		T						A	T
29	C	178126			C	C		A						C				C	A
29	T	178130			T	T		A						T				T	A
29	C	178141			C	C		T						C				C	T
29	C	178250				C		T						C				C	T
29	C	206415	C				A											C	A
29	T	251386				C	C											--	C
29	A	251858				G	G	A										G	A
29	G	252123				A	A	G		G							G	A	G
29	T	252130				G	G	T		T							T	G	T
29	C	252180				A	A	C		C								A	C
29	G	252225				C	C	G		G								C	G
29	A	252227				C	C	A		A								C	A
29	T	252228				A	A	T		T								A	T
3	T	112842							C									--	C
3	T	112918							A				T					T	A
3	G	114822							G	G				A				A	G
3	T	114826							T	T				A				A	T
3	A	116325		G					G									--	G
3	T	116836		A					A									--	A
3	A	175527	T	A					A									T	A
3	T	257119							A			T						T	A
3	T	257122							A			T						T	A
3	T	257124							A			T						T	A
3	T	257131							C			T						T	C
3	T	257137							A			T						T	A
3	T	302300				T		T				T		T		C		T	C
3	T	408762		A														A	--
3	G	409425		A								A						A	--
3	C	409539		T								T						T	--
3	T	419577		T	A			T		T		T						A	T
31	C	12601	T							T		T	C	C	C			C	T
31	C	12614	T							T		T	C	C	C			C	T
31	C	12615	A							A		A	C	A	C			C	A
31	G	12621	A							A		A	G	G	G			G	A
31	T	12623	A							T		A	T	A	T			A	T
31	T	27996	T					G						T				T	G
31	A	28006	A	A				T										A	T
31	C	28012	C	C				T										C	T
31	G	28016	G	G				A										G	A
31	T	59374			C			C					C	C			C	--	C
31	T	59380			C			C				T	C	C			C	T	C
31	A	59395			G			G				A	G	G			G	A	G
31	T	59411			C			C				T	C	C			C	T	C
31	A	59429			G			G				A	G	G		G	G	A	G
31	A	60578		G	G			G					G	G				--	G
31	G	60593			A			A					A	A			A	--	A
31	T	60601			C			C					C	C			C	--	C
31	A	187946		A				G	A	A								A	G
31	A	187965		A				G	A			G						A	G
31	C	187970		C				T	C			T						C	T
31	G	188018		G				A	G			A					A	G	A
31	A	204366		G		G	A	G	A	A								G	A
31	T	204370		C		C	T	C	T	T								C	T
32	T	28628	C	C	T			C	C	T		C		C	C	C		T	C
32	T	28631	C	C	T			C	C	T		C		C	C	C		T	C
32	T	28637		C	T			C	C	T		C		C	C	C		T	C
32	A	28643		G	A			G	G	A		G		G	G	G		A	G
32	A	28652		G	A			G	G	A		G		G	G	G		A	G
32	T	28658		C	T			C	C	T		C		C	C	C		T	C
32	T	28670		C	T			C	C	T		C		C	C	C		T	C
32	A	28704		G	A			G	G	A		G		G	G	G		A	G
32	T	28706		C	T			C	C	T		C		C	C	C		T	C
32	A	28711		G	A			G	G	A		G		G	G	G		A	G
32	T	28722		C	T			C	C	T		C		C	C	C		T	C
32	T	28729		C	T			C	C	T		C		C	C	C		T	C
32	T	28735		C	T			C	C	T		C		C	C	C		T	C
32	T	28736		C	T			C	C	T		C		C	C	C		T	C
32	T	28745		C	T			C	C	T		C		C	C	C		T	C
32	A	28752		G	A			G	G	A		G		G	G	G		A	G
32	A	28791		G	A			G	G	A		G		G	G	G		A	G
32	A	28800		G	A			G	G	A		G		G	G	G		A	G
32	A	28816			A			A	A	A		G		G	G	G		A	G
32	T	28823						T	T	T		C		C	C	C		C	T
32	A	28828						G	A	A		G		G	G	G		G	A
32	T	28836						C	T	T		C		C	C	C		C	T
32	A	28837						G	A	A		G		G	G	G		G	A
32	A	28849				A		G	A	A		G		G	G	G		G	A
32	T	28862						C		T		C		C	C	C		C	T
32	T	28863						C		T		C		C	C	C		C	T
32	T	28874						C	T	T		C		C	C	C		C	T
32	T	28875						C	T	T		C		C	C	C		C	T
32	T	28895	C	C	T			C		T		C		C	C			C	T
32	A	28897	G	G	A			G		A		G		G	G			G	A
32	A	28905	G	G	A			G		A		G		G	G			G	A
32	A	28907	G	G	A			G		A		G		G	G			G	A
32	C	29416	C		T			C		C		C		C	C			T	C
32	T	101165			A								T					A	T
32	T	101187			C								T					C	T
32	T	101749			G				T	T			T					G	T
32	C	150790						T						C				C	T
32	A	227059												G				G	--
32	A	227074												T				T	--
32	G	239395		G		A	A		A				G	A				G	A
32	A	239399		A		G	G		A				A	G				A	G
32	A	241204					A							T				T	A
32	C	241396					C							T				T	C
32	C	241404					C							A				A	C
33	A	67104			A	A		A	G									A	G
33	T	106113			T	C			T			C				T		C	T
33	C	106121		C	C	T			C	C		T				C		T	C
33	A	106122		A	A	G			A	A		G				A		G	A
33	A	106130		A	A	G			A	A		G				A		G	A
33	A	106144		A	A	G	A		A	A		G						G	A
33	C	106147		C	C	T	C		C	C		T						T	C
33	C	106156		C	C	T	C		C	C		T						T	C
33	T	106159		T	T	C	T		T	T		C						C	T
33	C	106180		C	C	T	C		C	C		T						T	C
33	G	106181		G	G	A	G		G	G		A						A	G
33	G	106224			G	A	G		G	G		A						A	G
33	C	106260			C	T	C		C	C		T						T	C
33	C	106275			C	T	C		C	C		T						T	C
33	T	106295			T	C	T		T	T		C				T		C	T
34	T	3638		T				A	T	T				A	T		T	A	T
34	A	3639		A				G	A	A				G	A		A	G	A
34	G	3647		G				A	G	G				A	G		G	A	G
34	G	4023						A		G				G	G		G	A	G
34	G	66631						G		A								G	A
34	A	68579	T				A	A										T	A
34	C	68712	A	C			C	C					C					A	C
34	G	69111	A				G	G	G	G								A	G
34	G	72205	A	A			G	G									G	A	G
34	G	72256	A	A			G	G									G	A	G
34	G	72299	A	A			G	G									G	A	G
34	A	72318	G	G			A	A									A	G	A
34	C	72342	T	T			C	C									C	T	C
34	A	72345	C	C			A	A									A	C	A
34	T	72365	G	G			T	T									T	G	T
34	G	72369	A	A			G	G									G	A	G
34	A	72473	G	G			A	A									A	G	A
34	G	72489	G	T			G	G									G	T	G
34	A	72491	A	G			A	A									A	G	A
34	A	72492	A	G			A	A									A	G	A
34	C	72508	C	G			C	C									C	G	C
34	T	72511	T	C			T	T									T	C	T
34	A	72518	A	T			A	A									A	T	A
34	C	72687	T	T			C	C									C	T	C
34	A	72710	A	G			A	A									A	G	A
34	T	72716	A	A			T	T									T	A	T
34	A	72720	G	G			A	A									A	G	A
34	T	72721	C	C			T	T									T	C	T
34	G	72729	T	T			G	G									G	T	G
34	A	72831	G				A	A									A	G	A
34	T	72835	C				T	T									T	C	T
34	T	72841	C				T	T					T				T	C	T
34	T	72896	G	G			T	T		T			T				T	G	T
34	G	73003	A	A			G	G					G				G	A	G
34	C	73009	T	T			C	C					C				C	T	C
34	C	73025	G	G			C	C									C	G	C
34	C	73064	T	T			C	C									C	T	C
34	C	73114	T	T			C	C									C	T	C
34	C	73572	C	A			C	C		A			C			C	C	A	C
34	C	75515	T				C	C									C	T	C
34	G	75697	G	G		G	C	G									C	G	C
34	A	75834	G	G			A	A	A				A				A	G	A
34	A	75835	G	G			A	A	A				A				A	G	A
34	A	75836	T	T			A	A	A				A				A	T	A
34	G	221601			A	A	A	A	G	G			A					A	G
34	G	221603			C	C	C	C	G	G			C					C	G
34	T	221604			C	C	C	C	T	T			C					C	T
35	T	127721	A						A	T						T	A	A	T
35	T	127724	C						C	T						T	C	C	T
35	T	173089										A						--	A
35	T	173176										G						--	G
35	T	173527										C		T				T	C
35	A	182123										A					C	C	A
35	A	182805										T					A	A	T
35	A	182826				A						C					A	A	C
35	G	211926	G									A						G	A
35	A	215196	A									T						A	T
35	A	231456	G									A						G	A
35	G	231466	T									G						T	G
35	T	231659	C															C	--
35	G	231741	A															A	--
35	T	231764	A															A	--
35	A	231793	G					A										G	A
35	T	231810	C					T										C	T
35	C	231818	T					C										T	C
35	T	232036	A															A	--
35	A	238925	G															G	--
35	C	238934	T															T	--
35	C	241397	C							T								C	T
35	C	241398	C							T								C	T
35	T	241401	T					T		A								T	A
35	C	257607	C	T		C		T		T		C		C				C	T
35	T	257894	C			C		T		T		C		C				C	T
35	T	257906	C			C		T		T		C		C				C	T
35	T	257913	C			C		T		T		C		C				C	T
35	T	257959	C			C		T		T		C		C				C	T
35	T	257982	C			C		T		T		C		C				C	T
35	G	257992	A	G		A		G		G		A		A				A	G
35	G	258003	A	G		A		G		G		A		A				A	G
35	C	258007	T	C		T		C		C		T		T				T	C
35	C	258036	T	C		T		C		C		T		T				T	C
35	A	258046	G	A		G		A		A		G		G				G	A
35	A	258048	G	A		G		A		A		G		G				G	A
36	C	7589			T													T	--
36	G	136110		G			A			G								G	A
36	A	256910						G	A			G						G	A
37	A	9811				A	T	A	T						T			A	T
37	G	9815				G	A	G	A						A			G	A
37	T	9826				T	C	T	C						C			T	C
37	A	9963					A		G						G			A	G
37	C	56737	A		C			C		C								A	C
37	T	56902	C		T			T		T								C	T
37	T	69689	G		T			T		T								G	T
37	A	69999	A		T			T										A	T
37	A	70000	A		G			G										A	G
37	A	132646	A	A		A	A	A	T			A				A		T	A
38	A	21747		T	A			T					T					A	T
38	T	24248		C				C					C					C	--
38	G	24287		A									A					A	--
38	T	24295		A									A					A	--
38	C	65434												T	T		T	--	T
38	G	65487												A	A		A	--	A
38	C	65535										C		T	T		T	C	T
38	T	65586												C	C		C	--	C
38	C	65631												T	T		T	--	T
38	T	81986										A					T	A	T
38	T	82987			T							T					A	T	A
38	A	161970		C				C										C	--
38	A	194807								G								--	G
38	A	195318								G								--	G
38	T	195323								A								--	A
38	G	212739						G				G				A		A	G
38	G	212784						G				G	G			A		A	G
38	T	244867								T				A				A	T
38	A	245187								A				T				T	A
39	T	24268				T		T		T		C						C	T
39	G	24271						G		G		A						A	G
39	T	170968					T					T		C				C	T
39	T	170969					T					T		C				C	T
39	C	170991					C					C		A				A	C
39	C	170993					C					C		T				T	C
39	T	170999					T					T		G				G	T
39	A	171034					T					T		A				A	T
39	A	171039					G					G		A				A	G
39	A	171127					G					G		A				A	G
39	T	171136					C					C		T				T	C
39	C	175528					C			C		C		T				T	C
4	A	13591		G				G		G	G	G		G				G	--
4	G	13592		A				A		A	A	A		A				A	--
4	A	13603		G				G		G	G	G						G	--
4	A	13604		G				G		G	G	G						G	--
4	G	69298		G		G					G						A	G	A
4	T	302939						C		T	T	T				T		C	T
4	G	302941						A		G	G	G				G		A	G
4	A	302951						G		A	A	A				A		G	A
4	T	302952						C		T	T	T				T		C	T
4	T	302963						C		T	T	T				T		C	T
4	C	302964						T		C	C	C				C		T	C
4	A	302970						G		A	A	A				A		G	A
4	G	302971						A		G	G	G				G		A	G
4	G	302988						A		G	G	G				G		A	G
4	T	405364	T		C		T			T		T		T				C	T
4	G	405680	G		A		A			G	G	G		G				A	G
40	G	55477	T		T		G			G				T	T			T	G
40	A	82416									G							--	G
40	T	82504									A							--	A
40	T	82591									C							--	C
40	G	119638									G			A				A	G
40	G	124155												A				A	--
40	T	124156												C				C	--
40	G	193378			A	A				G								A	G
40	T	193387			A	A				T								A	T
40	C	193628			C			T										C	T
40	G	194159			G	G		A		A								G	A
40	G	194162			G	G		A		A								G	A
40	A	209407			G													G	--
40	T	224353		C	T							C						T	C
40	A	224377		G	A							G						A	G
40	G	227297		A	G							A			G			G	A
40	A	234346	A		G	A	A					A		A	G			G	A
40	T	234818			T							C			T			T	C
40	T	234868			T							C			T			T	C
40	T	250532		A				A	T									A	T
40	A	250540		T				T	A									T	A
41	C	93559	T							C							C	T	C
41	A	93563	C							A							A	C	A
41	C	94125	T							C								T	C
41	C	94129	T							C		C						T	C
41	C	94150	T							C		C						T	C
41	A	94162	T							A		A				A		T	A
42	T	32741			T					C			C					T	C
42	G	32803			G					A			A					G	A
42	G	32847								T			T					--	T
42	A	32911			A								G					A	G
42	G	32912			G								A					G	A
42	C	54961	A															A	--
42	T	55390	A				T											A	T
42	A	107664						T				T						--	T
42	T	115982			A													A	--
42	T	146075	A						T	T		T						A	T
43	G	291	T									G		T				T	G
43	C	412	G				C					C		G				G	C
43	A	477	C						A			A		C				C	A
43	T	3906	T			C	C		C	C				T				T	C
43	A	3981	A			A	T		A	T	A	A		A				A	T
43	T	4054	T	T		T	T			C	T	T		T				T	C
43	T	4211	T			T	G					T		T				T	G
43	C	4217	C			C	T			C		C		C				C	T
43	A	4236	A			A	T			A		A		A				A	T
43	G	6162	G									A		G				G	A
43	T	39857	T	T	C			T				T			T			C	T
43	T	55848			T	T				A	A							T	A
43	C	78615					C	C		C		T						T	C
43	C	78627					C	C		C		T						T	C
43	C	78632					C	C		C		T						T	C
43	T	78655					T	T		T		C						C	T
43	A	115945		A		G			A									G	A
43	A	116870							C									--	C
43	A	116877							C									--	C
43	T	116967		C		T			C		T							T	C
43	C	117015				C			T									C	T
43	A	121198		T		A			T		T							A	T
43	A	121216		T	A	A			T		T							A	T
43	C	126741		G	C	C					G							C	G
43	T	126742		A	T	T					A							T	A
43	A	126781			A	A			T		T							A	T
43	A	126809			A	A			G		G							A	G
43	G	143681							A		A			G				G	A
43	C	144017						T	T		T			C				C	T
43	T	144388						C	C		C			T				T	C
43	T	144555		T				T	T		T			C				C	T
43	T	144566		T				T	T		T			A				A	T
43	G	149367		G				G	G		G			T				T	G
43	A	149896		G				G	G		G	G		A				A	G
43	T	149948		G				G	G		G	G		T				T	G
43	A	149997		G				G	G		G			A				A	G
43	G	217287						A	G			A						A	G
43	A	217289						G	A			G						G	A
43	C	217291						T	C			T						T	C
44	G	199669	T				G											T	G
44	G	200351	G				A							G				G	A
44	A	200361	A				T							A				A	T
44	A	200623	A				G		A		A							A	G
44	A	200657	A				G				A							A	G
44	A	231495	T															T	--
45	G	160217		G							A	G				G		G	A
45	T	160222		T							A	T				T		T	A
45	A	160228		A						A	T	A				A		A	T
45	T	160239		T						C	C	T				T		T	C
45	T	160259		T						A	A	T						T	A
45	G	160261		G						A	A	G						G	A
45	C	160265		C						A	A	C						C	A
45	A	160266		A						T	T	A						A	T
45	G	160275		G			G			A	A	G						G	A
45	C	160311		C			C			T	T	C				C		C	T
45	T	160313		T			T			C	C	T				T		T	C
45	A	160323		A			A				T	A				A		A	T
45	C	205407	T									C				T	C	T	C
46	A	3946			T	A			A		A		T					T	A
46	T	3949			C	T			T		T		C					C	T
46	T	3950			C	T			T		T		C					C	T
46	T	4008		T	C	T			T		T		C					C	T
46	G	4009		G	A	G			G		G		A					A	G
46	G	4012		G	A	G			G		G		A					A	G
46	C	4066		C	C	T		C	C				C	C				C	T
46	G	4069		G	G	A		G	G				G	G				G	A
46	C	4081		C	C	A		C	C		C		C	C				C	A
46	C	4152			T	C		T	C		C		T					T	C
46	C	4157			T	C		T	C		C		T					T	C
46	A	4159			G	A		G	A		A		G					G	A
46	A	4165			T	A		T	A		A		T					T	A
46	A	4171			G	A		G	A		A		G					G	A
46	G	4174			A	G		A	G		G		A					A	G
46	A	4189			T	A		T	A		A		T					T	A
46	C	4195			T	C		T	C		C		T					T	C
46	C	4196			A	C		A	C		C		A					A	C
46	T	4201			C	T		C	T		T		C					C	T
46	A	4203			G	A		G	A		A		G					G	A
46	G	4216			A	G		A	G		G		A					A	G
46	A	4231			T	A		T	A				T					T	A
46	A	4234			T	A		T	A				T					T	A
46	A	4243			C	A		C	A		A		C					C	A
46	G	4245			A	G		A	G		G		A					A	G
47	G	308				A										A		A	--
47	A	373				G												G	--
47	C	422				T										T		T	--
47	A	1614				T				A								T	A
47	G	12198		G	A	G	G			A	G	G		G	G	G		G	A
47	C	12204		T	T	C	C			T		C		C	C	C		T	C
47	G	40124						A		A								--	A
47	T	40127						C		C								--	C
47	T	40516				A	T			T								A	T
47	G	40561				A	G	G		G								A	G
47	C	42051			T	T				C								T	C
47	A	68683		T	A		T		T	T	T			A				A	T
47	A	79775			G				A									G	A
47	A	79776			G				A									G	A
47	A	85077	G	A	G					A							G	G	A
47	C	85089	C	C	C					C							T	T	C
47	C	85090	C	C	C					C							T	T	C
47	T	85144	C	T	C					T							C	C	T
47	T	85161	C	C	C					T							C	C	T
47	A	85180	G		G												A	G	A
47	A	85538	G		G													G	--
47	A	85575	G		G												G	G	--
47	T	104827			T						C							T	C
47	T	104916								T	C							C	T
47	G	104974		G	G	G				T	T							G	T
47	T	136996				C			T	T								C	T
47	T	137471							C	C								--	C
47	A	214897	T	A														T	A
48	T	4488				T						C				T	C	T	C
48	A	4491				A						C				A	C	A	C
48	A	4575	A			A			G					G		A		A	G
48	C	4602				C			T					T		C		C	T
48	T	4621				T			C					C		T		T	C
48	T	14971						T								A		A	T
48	A	18445						T								A		A	T
48	A	19705						T								A		A	T
48	A	50603					A	G		A				G				G	A
48	C	50606	C				C	T		C				T				T	C
48	T	61535					T		T								C	C	T
48	C	61551					C		C								T	T	C
48	T	72466					A		A									--	A
48	T	131689		T		A	T	T		T								A	T
48	T	131699		T		A	T			T					T			A	T
48	A	131700		A		T	A			A					A			T	A
48	T	136251				C	T			T								C	T
48	C	136259				T	C			C								T	C
48	G	136268				T	G			G								T	G
48	G	136987		G			G			C								G	C
48	T	136988		T			T			C								T	C
48	T	148244		C						T								C	T
48	T	148245		A						T								A	T
48	C	148306		T														T	--
48	C	148338		T														T	--
48	G	148470		A														A	--
48	G	148472		T														T	--
48	A	148475		T														T	--
48	T	152032				T			A									T	A
48	G	152036				G			A									G	A
48	T	152043				T			C									T	C
48	C	152056				C			T									C	T
48	C	152070				C			A									C	A
48	G	152076				G			A									G	A
48	G	154364		G		A			G									A	G
48	A	155719		G					G									--	G
48	G	155723		A					A									--	A
48	G	155743		T					T									--	T
48	A	155745		G					G									--	G
48	T	155748		A					A									--	A
48	T	155767		C					C									--	C
48	A	155787		C					C									--	C
48	T	155795		C					C									--	C
48	C	155900		C					T									C	T
48	A	155901		A					C									A	C
48	T	155926				T			C						T			T	C
48	T	155959							A									--	A
48	T	155967							G									--	G
48	A	155984							G									--	G
48	T	161649				A			T									A	T
48	A	176562			C	C	A		A					A				C	A
48	C	177175			C	C	A	C	A			A						C	A
48	A	177253			A	A	G	A	G									A	G
48	A	177286		G	A	A	G		G			A		G	A			A	G
48	G	177400		A	G	G	A	A	A			A		A				G	A
48	T	177510		A	T	T	A		A			A		T			T	T	A
48	T	177529		C	T	T	C		C			C		T	T			T	C
48	A	177608			G	G	A		A			A		A			A	G	A
48	G	181293			T	T	G											T	G
48	T	181406		T	A		T					T		T				A	T
48	T	182611			T	T	A				T	A						T	A
48	T	182612			T	T	A				T	A						T	A
48	A	182699		G	A	A	G											A	G
48	A	182714		T	A		T											A	T
48	A	182882			A		G					A						A	G
48	T	182894			T	T	C											T	C
48	A	182900			A	A	T											A	T
48	C	183031			C		T					T						C	T
48	C	194036			T				C									T	C
48	T	194181			A				T									A	T
48	C	194358			A				C									A	C
48	C	234157						T	T									--	T
48	T	234187						C	C									--	C
49	T	86297					T			C		C	T			C		T	C
49	A	232095		A		G								G				G	A
49	C	232744			T	T				C				T				T	C
5	T	97415					T		C	T								C	T
5	T	97427	T				T		C	T		T						C	T
5	G	97432	G				G		A	G								A	G
5	A	97544	A				A		C	A								C	A
5	G	97846	A				A		G									A	G
5	C	97847	T				T		C									T	C
5	G	97849	A				A		G									A	G
5	G	97887	G				G		A									G	A
5	A	116364	A				A		T					A				A	T
5	A	216870		A	A				G		A							A	G
5	A	216889		A	A				T		A	A						A	T
5	G	217438		A	A				G		G							A	G
5	A	217443		G	G				A		A							G	A
5	T	217613		C	C	C			T		C	T						C	T
5	T	217617		A	A	A			T		A	T						A	T
5	C	217634		G	G				C		G	C						G	C
5	T	217748		T	T	T			C			T		T				T	C
5	G	217756		G	G	G			A			G		G				G	A
5	C	217772		C	C	C			T		C	C		C				C	T
5	G	317023		G						G		G				A		G	A
5	A	317140		G						G						A		G	A
5	A	317157		T						T						A		T	A
5	C	317167		A						A						C		A	C
5	T	317226		G						G						T		G	T
5	A	317256		G						G						A		G	A
5	A	317375		G						G						A		G	A
5	A	317578		A						G							A	A	G
5	C	318076		T						T								--	T
5	C	377846				T		C		C								T	C
5	G	377900				G		G		C								G	C
5	A	377908				A		A		G								A	G
5	T	377918				T		T		A								T	A
5	A	377927				A				G								A	G
5	A	377947				A				G								A	G
5	G	377955				G				A								G	A
5	T	377958				T				A								T	A
5	G	377965				G		G		A								G	A
5	T	377973				T		T		C								T	C
5	A	378472				T		A		A								T	A
5	T	378478				A		T		T								A	T
5	A	378485				C		A		A								C	A
5	C	378544				T		C		C								T	C
5	G	378545				A		G		G								A	G
5	T	378552				C		T		T								C	T
5	T	378554				A		T		T								A	T
5	G	378555				A				G								A	G
5	A	378573				G		A		A								G	A
5	G	378575				A		G		G								A	G
5	A	378592				T		A		A								T	A
5	G	378594				A		G		G								A	G
5	A	378598				C		A		A								C	A
5	C	378600				A		C		C								A	C
5	A	378629				A		G		A								A	G
5	G	378633				G		T		G								G	T
5	T	378639				T		G		T								T	G
5	A	378641				A		G		A								A	G
5	T	399193							A			A						--	A
5	T	401810		C					C									--	C
5	G	401845		A														A	--
5	C	401852		A					C									A	C
5	A	401930		G					G									--	G
5	A	401931		T					T									--	T
5	A	401942		G					G									--	G
5	T	401954		C					C									--	C
5	C	401959		T		C			T									C	T
5	T	401994							C									--	C
5	A	402333		T												A		T	A
5	T	402345		A												T		A	T
5	G	402634		A					G			A						A	G
5	T	403144		C					C									--	C
5	T	403169		C					C									--	C
51	A	10682	T		T													T	--
51	G	56554	G	A	A		G	A	G			A		G		G		A	G
51	G	56583	G	A	G		G	A	G			A		G		G		A	G
51	A	56589	A	G	A		A	G	A			G		A		A	A	G	A
51	T	56597	T	A	T		T	A	T			A		T		T	T	A	T
51	A	56608	A	G	A		A	G	A			G		A		A	A	G	A
51	T	56643	T	C	C		T	C	T			T		T		T	T	C	T
51	T	56661	T	G	G		T	G	T			T		T		T		G	T
52	C	135872			T	T												T	--
52	T	136435			T		C											T	C
52	T	180116			T		A											T	A
52	C	180325			C		T			T								C	T
52	G	180333			G		A			A								G	A
52	A	180365			A					G								A	G
52	A	180372			A					G								A	G
52	T	180388			T					C								T	C
52	A	181571			G				A									G	A
52	T	181931			A													A	--
52	G	181978			A													A	--
52	G	196900	G		G								A					G	A
52	T	197955	C		C													C	--
52	A	201118	G		G								A	G				G	A
52	G	211033			G								A	G				G	A
53	C	739			C							A						C	A
53	G	1652	A		A							G		G				A	G
53	G	1657	A		A							G		G				A	G
53	A	3269			T							A						T	A
53	T	3475	A		A							T						A	T
53	A	3484	G		G							A						G	A
53	G	3485	C		C							G						C	G
53	G	3590			A					G		G						A	G
53	T	5041			T		T		T			A					T	T	A
53	C	5277			T							C						T	C
53	T	5286			C							T						C	T
53	C	5721			T							C						T	C
53	A	5881			G							A						G	A
53	T	5966			A							T						A	T
53	A	38992	A						C			C		A				A	C
53	T	38995	T						G			G		T				T	G
53	A	38998	A						T			T		A				A	T
53	G	39306	G						A			A		G				G	A
53	A	39327	A						G			G		A				A	G
53	A	59102	C						A	A	A	A						C	A
53	G	73171	G	G	G	G	G					A				G		G	A
53	C	73184	A	C	C		C					A				C		C	A
53	C	81689		C	T		C	C		C		T						T	C
53	C	92654	T						C									T	C
53	A	97205	A		A					G								A	G
53	G	99342	G		A													G	A
53	C	102803	T		T													T	--
53	G	116976						A		A		A						--	A
53	T	116980						A		A		A						--	A
53	A	117002					A	G		G		G						A	G
53	T	117008						A		A		A						--	A
53	A	117023						G		G		G						--	G
54	A	57591				G		G										--	G
54	G	57595				T		T										--	T
54	T	57597				C		C										--	C
54	G	57601				A		A										--	A
54	G	57602				T		T										--	T
54	C	57610				A		A										--	A
54	C	57630				T		T										--	T
54	A	57633				G		G										--	G
54	G	57637				A		A										--	A
54	C	60853			C		T	C									C	C	T
54	G	60877			G		T	G									G	G	T
54	T	177696						A										--	A
54	T	178669						G										--	G
54	T	178688						C										--	C
54	A	182526		G				G										--	G
54	T	187318						C										--	C
55	C	44257	C	C		T								T				C	T
55	A	44339		A		G								G				A	G
55	G	63813	G			G	A											G	A
55	C	64566					T											--	T
55	T	64696					C							T				T	C
59	T	22151	C		T		C		T					T	T		C	T	C
59	C	22157	T		C		T		C					C	C	C	T	C	T
59	C	22777	T		C		T							C	C		T	C	T
59	T	22938	A		T		T							T	T			A	T
59	G	22950	A		G		A							G	G			G	A
59	A	30451	G	A	A		G	A						A	A			A	G
59	C	31262	T	C	C		C	C						C	C			C	T
59	A	31276	G	A	A		A	A				A		A	A			A	G
59	C	31281	T	C	C		C	C				C		C	C			C	T
59	C	31310	T		C			C						C	C			T	C
59	A	31323	T		A		A	A						A	A			T	A
59	G	31327	A		G		G	G						G	G			A	G
59	T	31328	A		T		T	T						T	T			A	T
59	T	31370	A	T	T		T	T						T	T			A	T
59	A	32684	G	A	A			A						A	A			G	A
59	A	99864					C			A								A	C
59	T	99893					C			T								T	C
59	T	99907		T			G			T				T			T	T	G
59	A	99909		A			G			A				A			A	A	G
59	A	99915		A			G			A				A			A	A	G
59	T	99917		T			G			T				T			T	T	G
59	A	99934		A			C			A				A			A	A	C
59	A	99941		A			C			A				A			A	A	C
59	A	99944		A			G			A				A			A	A	G
59	T	128841	A	A	A	A			A		A							A	--
59	T	128845	C	C	C	C			C		C							C	--
59	T	190401		T	T			A	T					T				T	A
59	T	190432		T				A						T				T	A
59	C	190433		C				A	C					C				C	A
59	G	190437		G				C	G					G				G	C
6	A	300224			A	T			A		A							T	A
6	A	300244			A	T			A		A							T	A
6	G	300428			G	A			G	G	G					A		A	G
6	T	300430			T	A			T	T	T					A		A	T
61	A	12249	T				A											T	A
61	T	23450											A					A	--
61	T	74097	T	C	C	T		C	C						C	C	C	T	C
61	C	74114	C	C	T	C		C	C			T	C		T	T	T	C	T
61	A	74120	A	G	G	A		G	G	A		G	A		G	G	G	A	G
61	T	113707						C		C				T				T	C
61	T	123958								A								--	A
61	G	124043								A								--	A
61	T	124062								C								--	C
61	C	124067								A								--	A
61	C	148317				T	C		C	C								T	C
61	T	177341			T					A				T				T	A
61	A	177362			A					G				A				A	G
61	G	177463		G	G					T				G				G	T
61	T	209306						T	A	A				T				T	A
61	C	209327						C	T	C				C				T	C
62	A	24783							T									--	T
62	G	28759							A	A								--	A
62	A	28834							T	T								--	T
62	C	28996			T				C									T	C
62	A	111899		T														T	--
62	C	147541			C		T	T		T								C	T
62	A	147545			A		G	G		G								A	G
62	G	147569			G		T	T		T								G	T
62	G	147821			G		G	A										G	A
62	C	147833			C		C	T										C	T
62	T	147839			T		T	A										T	A
62	C	147942			C		C			T								C	T
62	A	148003			G		A											G	A
62	G	148017			A		G			G								A	G
62	C	148042			C		T	T										C	T
62	C	148050			C		T	T		C								C	T
62	G	148054			G		C	C		G								G	C
62	G	148056			G		T	T		G								G	T
64	A	32616	A	A	T	T		A	A	T						A		T	A
64	A	146769		A		A				G								A	G
64	C	152369		C		C	T		T			T	C	T				C	T
64	C	152399		C		C	T					T	C	T				C	T
64	T	152405		T		T	C					C	T	C				T	C
64	T	152413		T		T	C					C	T	C				T	C
64	C	152441		C		C	T					T		T				C	T
65	A	143525	G			A	G		A	A						A		G	A
65	A	145871	T		A	A	A		A	A	A	A		A	A	A	A	T	A
65	G	145949	A			G			G	G								A	G
65	C	145958	T			C			C	C								T	C
65	A	145960	T			A			A	A								T	A
65	G	145961	A			G			G	G								A	G
65	C	145966	T			C			C	C								T	C
65	T	145980	A			T			T	T							T	A	T
65	G	145989	T			G			G	G							G	T	G
65	C	146036	T			C				C							T	T	C
65	C	146040	A			C				C							A	A	C
65	A	146052	T			A				A							T	T	A
65	A	146054	G			A				A							G	G	A
65	T	146080	G			T				T								G	T
65	A	146082	C			A				A								C	A
65	T	146176	T			T	C			T								T	C
65	C	146186	C			C	T			C								C	T
65	T	146201	C			T	C			T								C	T
65	A	158718						C	C	C				C		A		A	C
66	G	169356		A	A		G			A				G	A			A	G
66	A	181091		A			A	A		A				G				A	G
67	G	165198	A	G	G				A									G	A
67	C	165201	T	C	C				T									C	T
68	T	29559	T		C		T	T				T		T				C	T
68	A	29560	A		G		A	A				A		A				G	A
68	T	29562	T		C		T	T				T		T				C	T
68	T	29566	T		C		T	T				T		T				C	T
68	T	29582	T		C			T				T		T				C	T
68	T	29590	T		A			T				T		T				A	T
68	A	29596	A		G			A				A		A				G	A
68	T	29598	T		C			T				T		T				C	T
68	G	29599	G		A			G				G		G				A	G
68	T	29603	T		C			T				T		T				C	T
68	G	29610	G		T			G				G						T	G
68	A	55777	A	T								T						A	T
68	T	60847	C									T						C	T
68	A	111802	G		G	G			A			A	A					G	A
68	C	111878	T		T	T			C			C		T				T	C
68	A	111879	T		T	T			A			A		T				T	A
68	T	111884	C		C	C			T			T		C				C	T
68	G	113896	G		A	A			G			G		A				A	G
68	C	121732				T			C	C				T				T	C
68	G	121843			G	G			A	A				G				G	A
68	T	121869			T	T			A	A				T				T	A
68	C	121887			C	C			T	T				C				C	T
68	G	122174			G	G			A	A				G				G	A
68	T	122185			T	T			A	A				T				T	A
68	A	122189			A	A			T	T				A				A	T
68	A	122192			A	A			G	G				A				A	G
68	T	122305				T			C	C				T				T	C
68	C	122325			C	C			T	T				C				C	T
68	C	122343			C	C			T	T				C				C	T
68	A	122344			A	A			G	G				A				A	G
68	G	122378			G	G			A	A				G				G	A
68	T	122519				G			T	T				G				G	T
68	A	122520				G			A	A				G				G	A
68	G	122618				G			A	A				G				G	A
68	C	123230				C			A					C		C		C	A
68	A	123611				T			A	A				T				T	A
68	T	123677				T			C	C				T				T	C
68	T	123705				G			T	T				G				G	T
68	G	177955								A								--	A
68	A	178187		A	A		C						A					A	C
68	A	185020						G										--	G
68	C	196535				T	C											T	C
69	T	16079			C	C		T				T	T	C				C	T
69	G	16092			A	A		G				G	G	A				A	G
69	A	16183			A	A		G		A				A				A	G
69	G	16211			G	G		T						G				G	T
69	A	16220			A	A		T						A				A	T
69	G	16280			G	G		T		G				G				G	T
69	C	16281			C	C		T		C				C				C	T
69	C	16288				C		T		C				C				C	T
69	T	16307				T		C		T				T				T	C
69	A	21308				A		G	G									A	G
69	C	21488				A		C	C									A	C
69	A	43657		A	G	G		A	A	A				G	G			G	A
69	A	43663		A	G	G		A	A	A				G	G			G	A
69	G	43664		G	T	T		G	G	G				T	T			T	G
69	T	43708		T	G	G		T	T	T				G	G			G	T
69	T	43713		T	C	C		T	T	T				C	C			C	T
69	G	43790		G	A	A		G	G	G				A				A	G
69	A	60212		G				G	G	G								--	G
69	G	60420		T				T	T		T							--	T
69	C	60524		T		T		T	T	T	T							--	T
69	C	61008	C	G				G	G	G	G							C	G
69	T	97184			C									C				C	--
69	G	120934			A			G										A	G
69	C	120952			T			C										T	C
69	T	120954			A			T										A	T
69	T	120958			C			T										C	T
69	C	136400		C		T												T	C
69	T	136403		T		C												C	T
69	A	136448		A		T				A								T	A
69	A	136462		A		T				A								T	A
69	G	136503		A		G				A								G	A
69	C	138129		C		G				C								G	C
69	G	173681	A					G									A	A	G
69	C	174305	C	C				T						C			C	C	T
69	C	174418	C					T						C				C	T
69	A	174423	A	A				G						A				A	G
69	A	174429	A	A				G						A				A	G
7	A	3281								T		T						--	T
7	T	91121						C	C		C							--	C
7	A	146189							G	A							G	G	A
7	C	146193							T	C								T	C
7	A	146323			T		A		T	A		T			T		A	T	A
7	C	146353		T	T				T	T		T		T	T		T	T	--
7	G	146356		A	A				A	A		A		A	A		A	A	--
7	T	146357		C	C				C	C		C		C	C		C	C	--
7	A	146360		G	G				G	G		G		G	G		G	G	--
7	A	146365		G	G				G	A		G		A	G		A	G	A
7	T	146369		C	C				C	C		C		C	C		C	C	--
7	A	146371		C	C		A		C	C		C		C	C		C	C	A
7	T	198703				C		T	T	T								C	T
7	A	199389				G		A	A									G	A
7	T	199396				C		T	T									C	T
7	T	203940			T			T	T	T	T	T				C		C	T
7	C	203942			C			C	C	C	C	C				G		G	C
7	A	203946			A			A	A	A	A	A				T		T	A
7	A	203949			A			A	A	A	A	A				T		T	A
7	C	205399			A			C	C		A		A					A	C
7	G	205401			C			G	G		C		C					C	G
7	A	205403			G			A	A		G		G					G	A
7	C	205408			T			C	C		T		T					T	C
7	C	205422	C		C			C	C		T		T					T	C
7	T	205425	T		T			T	T		C		C					C	T
7	A	205434	A		G			A	A		G		G					G	A
7	A	205435	A		G			A	A		G		G					G	A
7	A	205438	A		T			A	A		T		T					T	A
7	A	205609						A	A	A	G	G						G	A
7	T	205610						T	T	T	A	A						A	T
7	A	255652	G		G	G			G		A							A	G
7	T	255660	C		C	C			C		T							T	C
7	A	255666	G		G	G			G		A							A	G
7	T	255723	C		C	C			C		T							T	C
7	C	255748	C		C	C			C		T							T	C
7	A	271220								G								--	G
7	A	271221								C								--	C
7	A	271222								G								--	G
70	C	9130			A					C								A	C
70	G	9141			A					G								A	G
70	A	43841						T										--	T
70	G	125032			A	A			G	G								A	G
70	G	125035			A	A			G	G								A	G
71	A	167577		G	G		A		A	A			A					G	A
72	G	43809			G						G	G			T		G	G	T
72	C	138944									T							T	--
72	C	138954									T							T	--
73	T	101		T	A									A				A	T
73	A	108		A	G									G				G	A
73	C	121		C	T									T				T	C
73	T	151		A	T									T				T	A
73	G	234		G	A					G				A				A	G
73	A	399		G	A									A				A	G
73	C	523		T	C					T				C				C	T
73	C	541		T	C					T				C				C	T
73	C	547		T	C					T				C				C	T
73	A	34499		T						T								--	T
73	T	34580		C						C				C				--	C
73	T	34745		T			T			C		T						T	C
73	G	62239	A			A								A			A	A	--
73	A	62259	G			G								G			G	G	--
73	T	62260	C			C								C			C	C	--
73	G	62267	A			A								A			A	A	--
73	A	62410	G			G						A		A			A	G	A
73	C	67598				T						C						T	C
73	T	67604				G						T						G	T
73	T	67651				T						C						T	C
73	C	67815				C						T						C	T
73	T	67818				T						C						T	C
73	C	67899				T						C						T	C
73	C	67904				A						C						A	C
73	A	67905				C						A						C	A
73	C	68062	C			C						T						C	T
73	T	68064	T			T						G						T	G
73	A	68066	A			A						C						A	C
73	T	68076	T			T						C						T	C
73	T	68079	T			T						C						T	C
73	A	68092	A			A						C						A	C
73	A	68123	A			A						C						A	C
73	A	68392				G						A						G	A
73	A	90036			T													T	--
73	T	91368	T		C		T	T		T		T		T				C	T
73	T	91509			T		C	C	C	C		C						T	C
73	T	91618			T		C	T				C						T	C
73	C	91667			C		T	C				T						C	T
73	T	91687			T		C	T				C						T	C
73	C	94301	T	C	T					C		C		T				T	C
73	A	106374	T	A	T	T												T	A
73	A	107145	T	A	T	A	A			A								T	A
73	A	108127	A	G	A	A					A							A	G
73	A	108195	A	T	A	A												A	T
73	G	108237	G	A	G	G												G	A
74	T	190842	T	C	C	C		C		C	C	C						T	C
74	A	190847	A	G	G	G		G		G	G	G						A	G
74	T	190848	T	C	C	C		C		C	C	C						T	C
74	T	190851	T	C	C	C		C		C	C	C						T	C
74	A	190853	A	G	G	G		G		G	G	A						A	G
74	T	190856	T	C	C	C		C		C	C	T						T	C
74	A	190860	A	G	G	G		G		G	G	G						A	G
74	A	190871	A	G	G	G		G		G	G	G						A	G
74	A	190885	A	G	G	G		G		G	G	G						A	G
74	A	190887	A	G	G	G		G		G	G	G						A	G
74	T	190892	T	C	C	T		C		C	C	T						T	C
74	T	190895	T	C	C	C		C		C	C	C						T	C
75	A	55510										C	C					--	C
76	A	73516		G			A	A			A						A	G	A
77	C	368	A	C	A		C					C		A				A	C
77	A	5583			C		A	A				A		C				C	A
77	A	5646			T		A					A		T				T	A
77	A	5647			G		A					A		G				G	A
77	A	9994			G	G	A					A		G				G	A
77	A	9995			T	T	A					A		T				T	A
77	G	17549			G		A		A	A								G	A
77	C	17597			A	A	C		C	C		A						A	C
77	T	17615			G	G	T		T	T		G						G	T
77	T	17630			C	C	T		T	T		C						C	T
77	A	17646			G	G	A		A	A		G						G	A
77	G	17666			A	A	G		G	G		A						A	G
77	A	17763			A		G		G	G								A	G
77	A	37360							A					G				G	A
77	C	43780		C					C					T				T	C
77	T	43886		T					T					C				C	T
77	C	44009		C					C					T				T	C
77	T	45245							T					C				C	T
77	G	45250							G					A				A	G
77	G	45278		G					G					A				A	G
77	G	45323							G					A				A	G
77	G	45341							G					A				A	G
77	C	45352							C					T				T	C
77	G	45358							G					T				T	G
77	C	45423							C					T				T	C
77	G	45721									G			A				A	G
77	A	45761			T						A			T				T	A
77	A	45875			G				A		A			G				G	A
77	T	45904		T	C				T		T			C				C	T
77	T	46047		T	C				T					C				C	T
77	A	46078		A	G				A					G				G	A
77	C	46096		C	A				C					A				A	C
77	A	46114		A	G				A					G				G	A
77	C	65888		C	T					C								T	C
77	T	73947	T	T	C	C	C	C		T		C		C			C	T	C
77	C	73955		C	T	T	T	T		C		T		T			T	C	T
77	T	73983		T	G	G	G	G		T		G		G				T	G
77	G	73985		G	A	A	A	A		G		A		A				G	A
77	A	74332		A	A	C	A			A		A		A				A	C
77	G	74336		G	G	C	G			G		G		G				G	C
77	T	74353		T	T	C	T			T		T		T				T	C
77	A	74356		A	A	G	A			A		A		A				A	G
77	C	83557		T			T			T	T							T	--
77	C	83559		T			T			T	T							T	--
77	A	83562		G			G			G	G							G	--
77	A	83620		G			G			G	G							G	--
77	G	109427		G		A		G	G	A				G				A	G
77	G	109432		G		A		G	G	A				G				A	G
77	A	124627		A	G	G		A										G	A
77	C	124761		C	T	T		C										T	C
77	A	124766		A	G	G		A										G	A
77	A	124815		A	G	G		A										G	A
77	T	125237		C	T	T		C										T	C
77	C	125433		A	C	C		A							C			C	A
77	A	134709		A		T		A										T	A
77	T	134723		T		C		T										C	T
77	T	134724		T		C		T										C	T
77	A	134785		A		G		A										G	A
77	C	134855		C		T		C										T	C
77	A	144050		T									T					T	--
77	G	144199		A														A	--
77	T	144200		C														C	--
77	T	144201		A														A	--
77	T	144328		A						A								A	--
77	A	144329		C						C								C	--
77	T	144378		C														C	--
77	T	144379		A														A	--
77	G	144391		A														A	--
77	C	147189	C	C													T	C	T
77	T	155165	T							A	T			T				T	A
78	A	4899				G				A				G				G	A
78	T	34513				C				C	T							T	C
78	A	34521				T				T	A							A	T
78	G	34533				A				A								--	A
78	G	34664						A		A								--	A
78	G	34683						A		A								--	A
79	G	1441			G					A				G			G	G	A
79	G	11957			G					T								G	T
79	G	55205			T													T	--
79	G	72717			T													T	--
79	A	72718			G													G	--
79	T	72795			T		A											T	A
79	A	72851			G					A								G	A
79	T	72863			C		T			T								C	T
79	C	72867			T		C			C								T	C
79	A	73184			A		C			C								A	C
79	G	73219			G					T								G	T
79	T	73385			C					T								C	T
79	G	73390			A					G								A	G
79	A	97206			A		A				T						A	A	T
79	A	97259			G		A				G						A	G	A
79	T	97264			C		T				C						T	C	T
79	A	97364			T						T						A	T	A
79	A	99512								A							G	G	A
79	A	126668			A					G				A				A	G
79	T	126713			A					T				A				A	T
79	T	142084			T					C				T	T		T	T	C
79	G	146258			G					A		G			G			G	A
79	C	146273			C					T		T			C			C	T
79	C	146274			C					T		T			C			C	T
79	C	146333			T					C		C			T			T	C
79	C	146337			A					C		C			A			A	C
79	C	146351			T					C		C			T			T	C
79	T	146353			C					T		T			C			C	T
79	G	146361			A					G		G			A			A	G
79	G	146362			A					G		G			A			A	G
79	T	146366			C					T		T			C			C	T
79	T	146384			C					T					C			C	T
79	T	146489			C					T					C			C	T
79	A	146497			G	A				A					G			G	A
79	C	146515			T	C				C					T			T	C
79	T	146516			C	T				T					C			C	T
79	T	146567			T	T				C								T	C
79	A	171799									T							--	T
8	C	45941	T		C					C				C				T	C
8	C	45946	T		C					C				C				T	C
8	T	54597	C		T					T								C	T
8	A	54973	G		A													G	A
8	T	55031	C		T													C	T
8	A	55060	G		A													G	A
8	G	55189	A		G													A	G
8	A	55228	G		A													G	A
8	G	55279	A		G													A	G
8	A	127924	G		A	A		G	G	A		A		G				A	G
8	T	127926	C		T	T		C	C	T		T		C				T	C
8	T	127927	C		T	T		C	C	T		T		C				T	C
8	T	127933	C		T	T		C	C	T		T		C				T	C
8	T	127939	C		T	T			C	T		T		C				T	C
8	T	127945	A		T	T			A	T		T		A				T	A
8	A	127947	T		A	A			T	A		A		T				A	T
8	A	127970	G		A	A			G	A		A		G				A	G
8	T	127971	G		T	T			G	T		T		G				T	G
8	C	127973	T		C	C			T	C		C		T				C	T
8	C	127975	T		C	C			T	C		C		T				C	T
8	A	128058	T		A	T			T	A		A		T				T	A
8	G	128060	G		G	G			A	G		G		A				G	A
8	G	128061	A		G	A			A	G		G		A				A	G
8	A	128184	T		A	A		T	A	A		A						T	A
8	A	128190	G		A	A			A	A		A						G	A
8	T	128193	G		T	T			T	T		T						G	T
8	T	128196	C		T	T			T	T		T						C	T
80	T	6317					C		C									--	C
80	A	10507				A				T				A				A	T
80	T	10508				T				A				T				T	A
80	T	19138										A						--	A
80	C	19322										T						--	T
80	T	23934				T						A						T	A
80	A	95909		T	A				A									T	A
80	T	98193	C		C					T			T					C	T
80	A	98204	G		G					A			A					G	A
80	A	98236	A		A					G								A	G
80	T	111614			C													C	--
80	A	137923	A		A	G		A		G				A		A		A	G
80	T	138268	T		T	C				C				T		C		T	C
80	T	141648	C		C			T							T			C	T
80	T	141651	C		C			T							T			C	T
80	A	141658	G		G			A							A			G	A
80	T	141660	C		C			T							T			C	T
80	T	141661	C		C			T							T			C	T
80	G	182560			T			G										T	G
81	A	52386	A		A		G					G						A	G
81	A	52392	A		A		T					T						A	T
81	C	52402	C		C		T					T						C	T
81	A	52445	A		A		C					C						A	C
81	T	54981	T		T		T					A						T	A
81	A	58247			A		G					G						A	G
81	C	58342			C		T					T						C	T
81	G	70262			G					T								G	T
81	A	70268			A					G								A	G
81	T	83762		C				C		C				C				--	C
81	A	85582					G			G								--	G
81	T	85583					C			C								--	C
81	A	85625					C			C								--	C
81	C	85709					A			A							A	--	A
81	G	85732					T			T							T	--	T
81	T	85796			A		A			A							A	--	A
81	G	85799			A		A			A							A	--	A
81	T	85914					A			A								--	A
81	G	91065					A			A		A						--	A
81	A	91078					G			G		G						--	G
81	C	91172					A			A		C					C	C	A
81	T	116953			C		T			T	T					C		C	T
81	T	116954			A		T			T	T					A		A	T
81	C	117014			T					C	C					T		T	C
81	T	123615			A					T		T						A	T
81	T	127594	T							C	C	C						T	C
81	T	127621	T			T				C	C	C						T	C
81	G	127649				G				A	A	A						G	A
81	C	127695				C				G	G	G						C	G
81	A	127846	A			A				G	G	G						A	G
81	T	127861	T			T				C	C	C						T	C
81	A	162752	A		A			T										A	T
81	A	164931	C															C	--
82	G	111792				G			A									G	A
82	T	142152						C						C				--	C
82	A	146929					T	A										T	A
82	A	146934					G	A										G	A
82	T	147049					C											--	C
82	A	180274					A			G		A					G	G	A
83	A	4513												T		T		--	T
83	A	59331	A		A			G		G		G						A	G
83	G	59344	G		G			A		A		A						G	A
83	A	59379	A		A			G				G						A	G
83	C	59383	C		C			T				T						C	T
83	G	59455	G		G			A		A		A						G	A
83	A	59463	A		A			G		G		G						A	G
83	G	59484	G		G			A		A		A						G	A
83	G	59504	G		G			A		A		A						G	A
83	A	59522	A		A			G				G						A	G
83	C	59960	C		C			T				T						C	T
83	G	59977	G		G			A				A						G	A
83	C	60050	C		C			A				A						C	A
83	A	60067	A		A			G				G						A	G
83	G	60076	G		G			A				A						G	A
83	T	60086	T		T			C				C						T	C
83	A	64889	A					G			A	G						A	G
83	T	64894	T					C			T	C						T	C
83	G	64913	G					A			G	A						G	A
83	G	64924	G					A				A						G	A
83	G	64927	G					A				A						G	A
83	A	65000	G					A				A						G	A
83	C	65003	T					C				C						T	C
83	A	65004	G					A				A						G	A
83	T	65048	T					C				C						T	C
83	A	65067	A					C				C						A	C
83	T	65098	T					C				C						T	C
83	C	65300	C					T	T			T						C	T
83	T	65351	T					C				C						T	C
83	T	65464	C					T				T						C	T
83	C	65486	C					T				T						C	T
83	T	65489	T					C				C						T	C
83	G	65639	G					A	A			A						G	A
83	G	65652	G					T	T			T						G	T
83	G	65952	G					A	G			A						G	A
83	T	65978	T					C				C						T	C
83	T	66007	T					C				C						T	C
83	T	66009	T					C				C						T	C
83	C	66032	C					T				T						C	T
83	C	66051	C					T				T						C	T
83	T	66073	T					C				C						T	C
83	A	66261	A					G				G						A	G
83	T	66285	T					C				C						T	C
83	T	66329	T					C				C						T	C
83	G	75555						A				A						--	A
83	T	99735			A	T				T		T						A	T
83	G	99744			T	G				G		G						T	G
83	G	99785			G					A				G				G	A
83	T	99786			T					G				T				T	G
83	T	99790			T					C				T				T	C
83	A	99799			A					G				A				A	G
83	C	108505			A			C										A	C
83	G	108526			C													C	--
83	G	127276	A		A							G						A	G
83	G	127367	T		T					G		G						T	G
83	C	127530	T		T				C	T		C						T	C
83	A	127683	A		A					A		G						A	G
83	A	127688	A		A					A		G						A	G
83	G	127726	A		A					A		G						A	G
83	G	127730	A		A					A		G						A	G
83	G	127939	A		A					G								A	G
83	T	127998	C		C					C		T						T	C
83	A	128005	A		A					G		A						A	G
83	C	128032	C		C					T		C						C	T
83	A	128043	A		A					G		A						A	G
83	T	128046	T		T					A		T						T	A
83	T	128092	T		T					T		C						T	C
83	A	128093	A		A					A		G						A	G
83	A	128094	A		A					A		C						A	C
83	C	128109	C		C					C		T						C	T
83	T	128110	T		T					T		C						T	C
83	C	128121	T		T					C		C						T	C
83	C	128127	C		C					C		T						C	T
83	T	128147	T		T					T		C						T	C
83	C	128516	T		T					T								T	--
83	G	128535	C		C					C								C	--
83	A	128892	G		G					G								G	--
83	G	128906	A		A					A								A	--
83	G	128929	T		T					T								T	--
83	G	154020	G	G				G	G	G	G	A		G				G	A
83	G	154493	G					G	G	G		A		G				G	A
83	G	154514	G					G	G	G		A		G				G	A
83	C	154525	C					C	C	C		T		C				C	T
83	C	155242	C					C	C	C		T		C				C	T
83	C	155387	C					C	C	C		T		C				C	T
83	G	155415	G					G	G	G		A		G				G	A
83	C	155517	C					C	C	C		T		C				C	T
83	T	155913	C					T		C		T		T				C	T
83	C	159207				C			C	T		T		C				C	T
83	T	172471						T				C						C	T
83	A	177362					A			G		G						G	A
83	T	177382					T			C		C						C	T
83	A	177720										T						T	--
83	A	177734										C						C	--
83	T	177735										C						C	--
83	C	177784										T						T	--
84	T	4089	C		C			T		T								C	T
84	A	4107	C		C			A		A								C	A
84	T	4118	C		C			T		T								C	T
84	G	4129	A		A			G		G							A	A	G
84	T	4254	A		A			T		T							A	A	T
84	C	4374	A		A			C				C					C	A	C
84	C	4682	T		T			C				C						T	C
84	T	4687	C		C			T				T						C	T
84	G	8458			A			G				G						A	G
84	A	8464			G			A				A						G	A
84	C	8478			T			C				C						T	C
84	A	8496			T			A				A						T	A
84	A	8536			G			A				A						G	A
84	C	56333						T										--	T
84	T	106491			A													A	--
84	A	134860			A			G		G								A	G
84	T	134898	T		T		C	C		C								T	C
84	C	135720	C		C		T			T								C	T
84	G	135734	G		G		A			A								G	A
84	G	135736	G		G		A			A								G	A
84	T	144032			T					C								T	C
84	A	144043								T								--	T
84	C	144059			C					T								C	T
84	A	153332								G								--	G
84	T	155138								C								--	C
84	G	155331								A								--	A
84	T	158867								A								--	A
84	G	181029								T								--	T
84	A	181042								T								--	T
84	C	183383				A				C		C						A	C
84	G	183384				A				G		G						A	G
84	G	183400				A				G		G						A	G
84	A	183507		T		A				T		T						A	T
84	A	183508		T		A				T		T						A	T
84	C	183524		G		C				G		G						C	G
84	G	183765		G		T				G		G						T	G
84	T	183939		C		T			C	C		T				T	T	T	C
84	T	183945		C		T			C	C		T				T	T	T	C
84	T	183974		T		T			C	C		T						T	C
84	C	184002		C		C			T	T		T						C	T
85	C	78799								C	C	T	T	C				T	C
86	C	78431		C		A						C						C	A
86	G	133059					G		C					G				G	C
86	A	133060					A		C					A				A	C
86	T	133070					T		C					T				T	C
86	A	133072					A		G					A				A	G
87	T	31520	T			T							A					T	A
87	A	31524	A			A							T					A	T
87	C	31542	C			C							T					C	T
87	G	31543	G			G							A					G	A
87	G	31621	G										T					G	T
87	A	46334			A							G						A	G
87	A	46340			A							G						A	G
87	A	46355			A							G						A	G
87	A	47096			G							A						G	A
87	G	91427				G			T	G								G	T
87	G	91459				G	G	G	A									A	G
87	C	91498					A	A										--	A
87	C	104420				C		A	C	C	C							C	A
87	C	116112		T					T	T	T							--	T
87	G	116120		A					A	A	A							--	A
87	C	116824							T	T	T							--	T
87	C	116832							T	T	T							--	T
87	C	116884		A					A	A	A							--	A
87	T	116900		C					C	C	C							--	C
87	T	116960		C					C	C	C							--	C
88	G	132276	G	G	T							G		T				G	T
88	A	132277	A	A	T							A		T				A	T
88	A	132278	A	A	T							A		T				A	T
88	C	132288	C	C	T							C		T				C	T
89	A	152803		A					A			A		C				A	C
89	T	153136		T				A	A			A						T	A
89	T	153139		T				A	A			A		A				T	A
89	T	153142		T				A	A			A		A				T	A
9	A	218330						A				A					C	C	A
9	G	218456						G									A	A	G
9	G	218571				G		G	A								A	G	A
9	A	230746			G			A						A				G	A
9	A	230792			T			A										T	A
9	C	245606			C			T		T					T	C		C	T
9	G	245613			G			A		A						G		G	A
9	T	245644			T			C		C					T	T		T	C
9	C	245646			C			T		T					T	C		C	T
9	G	245666			G			A		A					A	G		G	A
9	G	245675			G			A		A					A	G		G	A
9	C	245835			C			T		T						C		C	T
9	G	286121						A									G	G	A
9	C	286132						T									C	C	T
9	G	292102			A		G										A	A	G
90	C	56513			C	T	C									C	C	T	C
90	T	56544			T	C										T		C	T
90	T	56559			T	C	T			T						T	T	C	T
90	A	56642			C	C				C						C	A	C	A
90	T	164024		T		G			T	G	T	T	T	T			T	G	T
90	G	164030		G		A			G	A	G	G	G	G			G	A	G
90	G	166671				G	A		G					G		G		G	A
90	C	166680				C	T		C					C		C		C	T
90	G	167943				A			G			A		G				A	G
90	G	167944				A			G			A		G				A	G
90	T	167976				C						C		T		T		C	T
90	G	168164				G								A				G	A
90	G	168480				G						T		G			G	G	T
90	A	170158			G	A								G			G	A	G
90	T	170161			A	T								A			A	T	A
90	T	170332				C						C		T			T	C	T
90	C	170346				T						T		C			C	T	C
90	C	170359				T			C			T		C			C	T	C
91	A	74422					G		A								A	G	A
91	T	74450					C		T								T	C	T
91	A	74462					C		A									C	A
91	T	74468					C		T									C	T
91	A	74471					C		A									C	A
91	T	74477					C		T									C	T
91	A	74550	A				A		G									A	G
91	T	74607					C	C	T					T				T	C
91	C	74610					A	A	C					C				C	A
91	A	74625					C		A					A				A	C
92	A	11442			T	T												T	--
92	T	14761			T	C												T	C
92	C	20393			C							T				C		C	T
92	T	21536				C						T				C		C	T
92	T	25829				T			C			C						T	C
92	T	31892	T		T	A			A			A						T	A
92	G	31955	A		A	G			G			A						A	G
92	T	31974	C		C	T			T			C						C	T
92	A	143615			A							T						A	T
92	C	176108					T		T	T					C			C	T
92	G	176162							A	A					G			G	A
92	T	176868					T		T	T		T			C			C	T
92	A	176900					A		A	A					G			G	A
95	T	15220	A	A													A	A	--
95	T	15226	C	C													C	C	--
95	G	15242	A	A													A	A	--
95	C	15281	C	C					C	T							C	C	T
95	T	15292	T	T					T	C							T	T	C
95	T	15298	T	T					T	C							T	T	C
95	T	49324							T					A				A	T
95	G	49352							G					A				A	G
95	A	85960				G	A											G	A
95	C	86017				T	C											T	C
95	T	86081				A	T											A	T
95	A	86094				G	A											G	A
95	T	86316				C	T											C	T
95	T	86318				G	T											G	T
95	C	86335				A	C											A	C
95	A	86396				T	A											T	A
95	T	86404				A	T											A	T
95	T	86452				C	T											C	T
95	T	86462				G	T											G	T
95	T	86495				C	T											C	T
95	T	86533				C	T											C	T
95	C	86572				C	T											C	T
95	A	86582				A	G											A	G
95	T	86592				T	A											T	A
95	A	87196				G	A							G				G	A
95	T	87300				C								C				C	--
95	T	87421				C	T							C				C	T
95	G	87423				A	G							A				A	G
95	C	87442				T	C							T				T	C
95	A	87509				T								T				T	--
95	A	87539				G	A							G				G	A
95	G	87620				A	G							A				A	G
95	G	87752				A	G							A				A	G
95	A	87785				T	A							T				T	A
95	T	87831				C	T							C				C	T
95	C	90150				T	C							T			C	T	C
95	G	90189				A	G							A				A	G
95	G	99503		G		A	G		A	G								A	G
95	C	99966				T			C			T					C	T	C
95	A	119799								C								--	C
95	A	119832								T								--	T
95	A	119881								T								--	T
95	C	119919								T								--	T
95	C	119932								T								--	T
95	T	119933								C								--	C
95	T	119940								A								--	A
95	T	119944								C								--	C
95	G	119989								A								--	A
95	T	119994								C								--	C
95	G	120004								A								--	A
95	A	135995			A			G							A	A		A	G
95	C	136000			C			T							C	C		C	T
95	T	136006			T			C							T	T		T	C
95	C	136186			C	C		C						C	T	T		T	C
95	A	137397			T			A						T	T	T		T	A
95	C	137622						A										--	A
95	T	137679						G		T								T	G
95	A	150430	C			C	C	A		A			C		C	C	A	C	A
95	A	150435	G			G	G	A		A			G		G	G	A	G	A
95	A	150485	T			T	T	A		T			T	A	T	T	T	T	A
95	T	164573						A										--	A
95	T	164580						A										--	A
95	G	164588						A										--	A
95	T	164590						G										--	G
97	T	119			T	T	C							T				T	C
97	C	164			C	C	T							C				C	T
97	C	176			C	C	T						C	C				C	T
97	C	208			C	C	T			T			C	C				C	T
97	C	238			C	C	T						C					C	T
97	A	10105	T	T		A	T			T		T		A				A	T
97	T	10117	G	G		T	G			G		G		T				T	G
97	A	10142	G	G		A	G			G		G		A				A	G
97	C	15963				T			C					T				T	C
97	C	15964				A			C					A				A	C
97	A	15965				T			A					T				T	A
97	A	16031				G			A		A			G				G	A
97	T	16035				C			T		C			C				C	T
97	T	16257				A			T					A				A	T
97	A	16259				G			A					G				G	A
97	T	16260				C			T					C				C	T
97	A	16266				T			A					T				T	A
97	A	16269				G			A					G				G	A
97	C	16275				T			C					T				T	C
97	T	16489				C			T				C	T				C	T
97	A	16977				G			A			G	G	G				G	A
97	G	16980				A			G			A	A	A				A	G
[truncated: 91 more rows]

## Sheet: Mutect2
Single nucleus sequencing reveals evidence of inter-nucleus recombination in arbuscular mycorrhizal fungi. Eric C.H. Chen, Stephanie Mathieu, Anne Hoffrichter, Kinga Sedzielewska-Toro, Max Peart, Adrian Pelin, Steve Ndikumana, Jeanne Ropars, Steven Dreissig, Jörg Fuchs, Andreas Brachmann, and Nicolas Corradi
C) Called by Mutect2
Supplemental file 7. Genotype of variable regions in SL1 assembled by ALLPATH-LG in the first 100 scaffold. This is the complete list of SNPs used to compute the SL1 similarity matrix for Figure S2. Nuclei with a PCR proven MAT-locus are coloured. Green and yellow are used to highlight the two different genotypes present. (A) Variable regions called by freebayes. (B) Variable regions called by Ha…
scaffold	reference	position	SN06	SN07	SN14	SN15	SN05	SN12	SN17	SN23	SN04	SN08	SN10	SN16	SN18	SN21	SN25	MAT_A	MAT_B
1	G	193122	G		G	G			G			A						G	A
1	A	193234	A	G	A	A			A			A						A	G
1	C	193252	C	T	C	C			C			C						C	T
1	A	193494		A	A	A			A			G						A	G
1	A	193519		A	A	A			A			G						A	G
2	G	389706						G									A	A	G
3	G	114822							G	G				A				A	G
3	T	114826							T	T				A				A	T
3	A	116325		G					G									--	G
3	T	116836		A					A									--	A
3	A	175527	T	A					A									T	A
3	T	419577		T	A			T		T		T						A	T
4	G	69298		G		G					G						A	G	A
5	A	97544	A				A		C	A								A	C
5	G	97887	G				G		A									G	A
5	A	116364	A				A		T					A				A	T
5	A	317375		G						G						A		A	G
5	C	318076		T						T								--	T
7	A	3281								T		A						A	T
8	T	54597	C		T					T								C	T
8	G	55279	A		G													A	G
9	A	218330						A				A					C	C	A
9	G	218456						G									A	A	G
9	G	218571				G		G	A								G	G	A
9	G	292102			G		G										A	A	G
10	G	20715	G	T				T										G	T
10	C	20852		A	C			A										C	A
10	C	20865		T	C			T										C	T
10	A	31232				A			G			G						A	G
10	A	66254						T									A	A	T
10	C	78556								T								--	T
10	T	78594			T					C								T	C
10	C	79027					T			C								T	C
10	A	79077					T			A								T	A
10	G	174387			A													A	--
10	G	175728			A													A	--
10	G	323838			A			G										A	G
11	A	117845				C				A								C	A
11	C	118086		C		C		C		T								C	T
11	C	118100		C		C		C		T								C	T
11	T	239028	T								T	A	A					T	A
12	C	61466		T		C					C							C	T
13	T	2076								A								--	A
13	A	322078			G			G		G	A	A				G		A	G
14	A	4427								A							G	G	A
15	G	224313	A					A										A	--
20	G	284463	A		A	A	G	G		A			G			G		A	G
20	C	284680	A		A	C	A	C		A			A		A	C	C	A	C
20	A	285050	A		A	A	A	C		A			C		A	A		A	C
20	A	285108	G		G	G	G	A		G			A		A	A		G	A
21	G	31306	G		G			A	A									G	A
21	T	58665			C	C												C	--
21	T	103292			T			C										T	C
21	G	103478			G			A				G						G	A
21	C	199719	T							C								T	C
21	C	199733	T															T	--
22	T	111349	C	T	T	C	T			T		C				T		C	T
22	C	193742				C	C		T	C	T	T		T			C	C	T
24	C	37530		T								C		C				T	C
24	A	62484					A			T				A				T	A
24	C	80519			C							T				C		C	T
24	C	136474	T										C	T				T	C
24	A	136930	G										A	G				G	A
25	G	107179				G						A						G	A
25	T	148752				C												C	--
25	C	256935			T													T	--
25	T	256939			C													C	--
25	G	275092			A				G	A				A	A	A		A	G
25	A	275826			A									C	C	A		A	C
26	T	49727	C	T	C								T					C	T
26	G	49803		G	A	G				G			G					A	G
26	G	126603										A		G				A	G
26	C	143726	C	T					T			T	T	C				C	T
26	T	146255										A		T				T	A
26	G	183013		A	G			A					G					G	A
26	A	194073			A			T										A	T
26	T	210383		A			A			A								--	A
26	A	215727		A			T											A	T
26	A	230573								A		G						G	A
27	T	116024			C												T	C	T
27	G	139047		A						A								--	A
27	T	147336		T	C		T			T		T						C	T
27	C	149402		T	C					T								C	T
28	T	230694				A	T		T									A	T
28	T	245119				T			A									T	A
28	C	257324				C			T									C	T
31	A	60578		G	A			A					A	A				G	A
32	T	101749			G				T	T			T					G	T
32	C	150790						T						C				C	T
32	A	241204					A							T				T	A
32	C	246739	T															T	--
34	G	221601			A	G	A	A	G	G			A					A	G
35	G	211926	G									A						G	A
35	A	215196	A									T						A	T
35	T	232036	A															A	--
36	C	7589			T													T	--
36	A	256910						G	A			G						A	G
37	A	9963					A		G						G			G	A
37	C	56737	A		C			C		C								A	C
38	A	21747		T	A			T					T					A	T
38	T	24248		T				C					T					T	C
38	T	81986										A					T	T	A
38	A	161970		A				C										A	C
38	A	194807								G								--	G
38	G	212739						G				G				A		A	G
38	G	212784						G				G	G			A		A	G
39	C	177567												A				A	--
40	A	209407			G													G	--
40	A	234346	A		A	A	A					A		A	G			A	G
40	T	250532		T				A	T									T	A
40	A	250540		A				T	A									A	T
42	T	55390	A				T											A	T
42	A	107664						T				T						--	T
42	T	146075	A						T	T		T						A	T
43	G	6162	G									A		G				G	A
43	T	55848			T	T				A	A							T	A
43	A	115945		A		G			A									G	A
43	T	116967		C		T			T		T							C	T
43	A	121198				A			T		T							A	T
43	A	121216		T	A	A			T		T							A	T
43	A	126781			A	A			T		A							A	T
43	A	126809			A	A			G		A							A	G
43	G	143681							A		A			G				G	A
43	A	149896		A				A	A		A	G		A				G	A
43	T	149948		T				T	T		T	G		T				G	T
44	G	199669	T				G											T	G
44	A	231495	T															T	--
47	G	308				G										A		G	A
47	A	1614				T				A								T	A
47	G	40124						A		A								--	A
47	T	40127						C		C								--	C
47	A	68683		T	A		A		T	A	T			A				T	A
47	A	85077	G	A	G					A							A	G	A
47	A	85575	A		A												G	A	G
47	T	104827			T						C							T	C
47	T	104916								T	C							C	T
47	G	104974		G	G	G				T	T							G	T
47	T	136996				C			T	T								C	T
47	A	214897	T	A														T	A
48	T	4488				T						T				T	C	T	C
48	A	4491				A						A				A	C	A	C
48	T	14971						T								A		A	T
48	A	18445						T								A		A	T
48	A	19705						T								A		A	T
48	T	72466					T		A									T	A
48	G	154364		G		A			G									A	G
48	A	176562			C	C	A		A					A				C	A
48	A	177286		A	A	A	A		A			A		G	A			A	G
48	G	177400		G	G	G	G	A	G			G		G				G	A
48	T	177510		A	T	T	A		T			T		T			T	T	A
48	T	177529		C	T	T	C		T			T		T	T			T	C
48	A	177608			G	A	A		A			A		A			A	G	A
48	A	182699		G	A	A	A											G	A
48	A	182714		T	A		A											T	A
48	C	194358			A				C									A	C
48	C	234157						T	T									--	T
48	T	234187						C	C									--	C
49	T	86297					T			C		C	T			C		T	C
49	A	232095		A		G								G				G	A
49	C	232744			T	T				C				T				T	C
52	C	135872			T	C												T	C
52	T	180116			T		A											T	A
52	A	181571			G				A									G	A
52	T	197955	C		C													C	--
52	A	201118	G		G								A	G				G	A
52	G	211033			G								A	G				G	A
53	G	1652	A		G							G		G				A	G
53	G	1657	A		G							G		G				A	G
53	A	3269			T							A						T	A
53	C	5721			T							C						T	C
53	C	58304	T						C	C	C	C						T	C
53	C	92654	T						C									T	C
53	A	97205	A		A					G								A	G
53	C	102803	T		T													T	--
54	T	177696						A										--	A
54	A	182526		G				G										--	G
59	T	128841	T	T	A	T			T		A							T	A
59	T	128845	T	T	C	T			T		C							T	C
61	A	12249	T				A											T	A
61	T	113707						C		C				T				T	C
61	A	119776								A				G				G	A
61	C	148317				T	C		C	C								T	C
61	T	177341			T					A				T				T	A
61	A	177362			A					G				A				A	G
61	G	177463		G	G					T				G				G	T
62	C	28996			T				C									T	C
62	A	111899		T														T	--
62	A	148003			G		A											G	A
62	G	148017			A		G			G								A	G
64	A	32616	A	A	T	T		A	A	T						A		T	A
66	G	169356		A	A		A			A				G	A			G	A
68	A	55777	A	T								T						T	A
68	T	60847	C									T						C	T
68	T	111884	T		T	T			T			T		C				C	T
68	G	113896	G		A	A			G			G		A				A	G
68	C	121732				T			C	C				T				T	C
68	G	122618				G			A	A				G				G	A
68	A	123611				T			A	A				T				T	A
68	T	123677				T			C	C				T				T	C
68	T	123705				G			T	T				G				G	T
68	G	177955								A								--	A
68	A	185020						G										--	G
68	C	196535				T	C											T	C
69	T	16079			C	C		T				T	T	C				C	T
69	G	16092			A	A		G				G	G	A				A	G
69	A	21308				A		G	A									A	G
69	C	21488				A		C	C									A	C
69	G	43790		G	G	A		G	G	G				G				A	G
69	A	60212		G				G	G	G								--	G
69	G	60420		G				T	T		T							G	T
69	T	97184			C									C				C	--
69	C	138129		C		G				C								G	C
70	C	9130			A					C								A	C
70	G	9141			A					G								A	G
70	A	43841						T										--	T
72	C	138944									T							--	T
72	C	138954									T							--	T
73	T	151		A	T									T				T	A
73	G	234		G	A					G				A				A	G
73	C	67899				T						C						T	C
73	A	90036			T													T	--
73	T	91509			T		C	C		T		C						T	C
73	C	94301	T	C	T					C		C		C				T	C
73	A	106374	T	A	T	T												T	A
75	A	55510										C	A					A	C
77	G	17549			G		A		A	A								G	A
77	A	17763			A		G		G	G								A	G
77	A	37360							A					G				G	A
77	T	43886		T					T					C				C	T
77	C	44009		C					C					T				T	C
77	C	65888		C	T					C								T	C
77	T	125237		C	T	T		C										T	C
77	A	134709		A		T		A										T	A
77	A	144050		T									A					T	A
79	G	1441			G					A				G			G	G	A
79	G	55205			T													T	--
79	T	72795			T		A											T	A
79	A	73184			A		C			C								A	C
79	G	73219			G					T								G	T
79	T	73385			C					T								C	T
79	G	73390			A					G								A	G
79	A	99512								A							G	G	A
79	T	126713			A					T				A				A	T
79	T	142084			T					C				T	T		T	T	C
79	G	146258			G					A		G			G			G	A
80	T	6317					T		C									T	C
80	T	19138										A						--	A
80	T	23934				T						A						T	A
80	A	95909		T	A				A									T	A
80	T	98193	C		C					T			T					C	T
80	A	98204	G		G					A			A					G	A
80	A	98236	A		A					G								A	G
80	T	111614			C													C	--
80	A	138329	A		A	A				G				A				A	G
80	G	182560			T			G										T	G
81	T	54981	T		T		T					A						T	A
81	G	70262			G					T								G	T
81	A	70268			A					G								A	G
81	A	85625					C			A								C	A
81	A	127846	A			A				G	G	G						A	G
81	T	127861	T			T				C	C	C						T	C
83	A	4513												T		T		--	T
83	A	59331	A		A			A		G		A						A	G
83	G	59344	G		G			G		A		G						G	A
83	T	65464	C					T				T						C	T
83	C	65486	C					T				T						C	T
83	T	65489	T					C				C						T	C
83	G	65639	G					A	A			A						G	A
83	G	65652	G					G	T			T						G	T
83	A	127683	A		A					A		G						A	G
83	A	127688	A		A					A		G						A	G
83	G	154020	G	G				G	G	A	G	A		G				G	A
83	C	155517	C					C	C	T		T		C				C	T
83	T	155913	C					T		C		T		T				C	T
83	C	159207				C			C	T		T		C				C	T
83	T	172471						T				C						C	T
83	A	177362					A			G		A						A	G
83	T	177382					T			C		T						T	C
84	G	155331								A								--	A
84	T	158867								A								--	A
85	C	78799								C	C	T	T	C				T	C
87	A	47096			G							A						G	A
87	C	116112		T					T	T	T							--	T
87	G	116120		A					A	A	A							--	A
90	C	56513			C	C	C									C	T	C	T
90	A	56642			A	C				A						A	A	C	A
90	G	166671				A	A		G					G		G		A	G
90	G	168164				G								A				G	A
90	G	168480				G						T		G			G	G	T
90	A	170158			G	A								G			G	G	A
90	T	170161			A	T								A			A	A	T
92	C	20393			C							T				C		C	T
92	T	21536				C						T				T		C	T
92	T	25829				T			C			C						T	C
92	T	31892	T		T	T			A			A						T	A
92	A	143615			A							T						A	T
92	C	176108					T		C	C					C			T	C
95	A	87196				G	A							G				G	A
95	A	119799								C								--	C
95	A	119832								T								--	T
95	C	136000			C			C							T	C		C	T
95	T	136006			T			T							C	T		T	C
95	A	150485	A			A	A	A		T			A	A	A	A	T	A	T
97	G	42939					G		A	A								G	A
97	C	47984						C	T	T								C	T
97	T	71559						C		T		C		T				C	T
97	A	73538						A				G						G	A
97	T	74161						G				G						--	G
97	A	102687			T							A						T	A
97	A	105200			A	A			G	A		A						A	G
97	A	105246			C	C			A	A		A						C	A
97	C	116587										T		C				C	T
97	A	154682						G										--	G
98	A	23518												T				T	--
98	G	23555												T				T	--
98	A	42072	A	A				A			A	C				A		A	C
98	T	61171						T						A				A	T
98	A	124262	G		G									G				G	--
98	G	124291	A		A									A				A	--
98	A	152038		T							T							T	--
98	G	152535		A							A							A	--
98	G	159175	T	G				G										T	G
98	A	159418		T				T										--	T
99	A	46817			A							G						A	G
99	C	56593			C							T						C	T
99	A	56600			A							G						A	G
99	A	67943			A	G								A				A	G
