# Supplementary material for: Single nucleus sequencing reveals evidence of inter-nucleus recombination in arbuscular mycorrhizal fungi
Source: eLife. 2018 Dec 5;7:e39813. doi: 10.7554/eLife.39813 (PMC6281316; doi:10.7554/eLife.39813)
Supplement: Supplementary file 13. [file elife-39813-supp13.xlsx]

## Sheet: Table_S9
Table S9. Primer sequences and combinations for SNP validation of single nucleus DNA.
This table has two sheets containing the sequences of primers and their combinations (with information of positive/negative validation of SNPs) respectively.

## Sheet: Primer_Sequences
Name	Sequence	Additional Information
Kary001	ATATTGGCTCACGTTTCACTGAC	HD2/MAT-locus PCR fw
Kary002	GCCGCTGTCGATTTATGAG	HD2/MAT-locus PCR rv
Kary003	AACCAAGCAAATTCTTGAAGC	HD2/MAT-locus seq fw
Kary005	GTAGACCCTTCATGTCAAAAATG	SL1_scaffold1073_25191-25288_FW
Kary006	CTCTTCTCGAGTTCTCTATCTC	SL1_scaffold1073_25191-25288_RV
Kary007	TCTCGAGTTCTCTATCTCTTTTC	SL1_scaffold1073_25191-25288_Seq_RV
Kary008	ACTAAGAAGAGTGGAAAAGGAC	SL1_scaffold1073_30557-30744_FW
Kary009	TATTTTTGTCTTCAAATAACACGC	SL1_scaffold1073_30557-30744_RV
Kary010	CTTCAAATAACACGCAATGATAACC	SL1_scaffold1073_30557-30744_Seq_RV
Kary011	TTCGCTAAAGAGGAAAGCAAC	SL1_scaffold1073_39082-39233_FW
Kary012	CTCATCAAGACGAATCCAATG	SL1_scaffold1073_39082-39233_RV
Kary013	GCTAAAGAGGAAAGCAACTAGGG	SL1_scaffold1073_39082-39233_Seq_FW
Kary014	CTTCTTTATCTAAATTTGATTTCCC	SL1_scaffold1302_10138-10153_FW
Kary015	GCGACTAGATGTCCAATGG	SL1_scaffold1302_10138-10153_RV
Kary016	GTATTGGGTTATCTTTCTCATATAC	SL1_scaffold1302_10138-10153_Seq_FW
Kary017	AGAAGAAGATCCTTTAACTTGG	SL1_scaffold1268_705-720_FW
Kary018	CAAGTTCCAGCAATCTTTGAC	SL1_scaffold1268_705-720_RV
Kary019	CCCTTGAGATCTGCGGCG	SL1_scaffold1268_705-720_Seq_FW
Kary020	ATATGTAGAATGTTCAGGAATCATC	SL1_scaffold124_127212-127479_FW
Kary021	AAATTTTCAGATCAGACTTTATGC	SL1_scaffold124_127212-127479_RV
Kary022	CAGATCAGACTTTATGCAGGTG	SL1_scaffold124_127212-127479_Seq_RV
Kary023	CCATTCGTGTTCTTTTGAAGG	SL1_scaffold1229_857-916_FW
Kary024	AAGAATAAACCACAAGTTGTTATTG	SL1_scaffold1229_857-916_RV
Kary025	GGAGTTGATGGTGTAGGAAAATCC	SL1_scaffold1229_857-916_Seq_RV
Kary026	GTTTCGCTAAATATCTCATCAG	SL1_scaffold1163_8437-8442_FW
Kary027	ATAGTCACAATCTATCTATAGTCAC	SL1_scaffold1163_8437-8442_RV
Kary028	GCTAAATATCTCATCAGCTAGTG	SL1_scaffold1163_8437-8442_Seq_FW
Kary032	CAAGTTGGAATAAATAAGTTGGAC	SL1_scaffold114_12293-102526_FW
Kary033	TTGGATTTTCTGAAGGTTCTG	SL1_scaffold114_12293-102526_RV
Kary034	AAGTTGGACAAAATTGTCCAAAAAG	SL1_scaffold114_12293-102526_Seq_FW
Kary035	CATCTGAGCTGGAGATTTG	SL1_scaffold114_104517_FW
Kary036	GGGATGAAAACCATAGGTCAC	SL1_scaffold114_104517_RV
Kary037	CTGAGCTGGAGATTTGGTGTTAC	SL1_scaffold114_104517_Seq_FW
Kary038	CCTTCATGTCAAAAATGTTATAGTAC	SL1_scaffold1073_25191-25288_Seq_FW
Kary039	GAGTGGAAAAGGACATAAATCG	SL1_scaffold1073_30557-30744_Seq_FW
Kary040	ATCAAGACGAATCCAATGAAAT	SL1_scaffold1073_39082-39233_Seq_RV
Kary041	actagatgtccaatgggaa	SL1_scaffold1302_10138-10153_Seq_RV
Kary042	AGTTCCAGCAATCTTTGACCC	SL1_scaffold1268_705-720_Seq_RV
Kary043	GTAGAATGTTCAGGAATCATCAAT	SL1_scaffold124_127212-127479_Seq_FW
Kary044	CGTGTTCTTTTGAAGGTTTTTC	SL1_scaffold1229_857-916_Seq_FW
Kary045	GTCACAATCTATCTATAGTCACTATC	SL1_scaffold1163_8437-8442_Seq_RV
Kary047	GGATTTTCTGAAGGTTCTGAA	SL1_scaffold114_12293-102526_Seq_RV
Kary048	GATGAAAACCATAGGTCACAT	SL1_scaffold114_104517_Seq_RV
Kary057	CCTGACAAAGGAACCG	SL1_scaffold0_293857-294129_FW
Kary058	CTAACAGGCACAGAACCTG	SL1_scaffold0_295283-295671_FW
Kary059	GACAAAGGAACCGATACC	SL1_scaffold0_293857-294129_Seq_FW
Kary060	GATACCTCATCATTCGAC	SL1_scaffold0_293857-294129_RV
kary061	GGATAGGTGAGCGAAGC	SL1_scaffold0_295283-295671_RV
Kary062	GCTAGTTCAAAATGGCG	SL1_scaffold0_295283-295671_Seq_FW
Kary067	TTAATTATCCCCCACTTAC	SL1_scaffold0_280972_FW
Kary068	TTTTTTATACAACCCAGAC	SL1_scaffold0_280972_RV
Kary069	AAGAAAACCAAGGAAATG	SL1_scaffold0_288233-288371_FW
Kary070	GATTGGTATTACAGCTTG	SL1_scaffold0_288233-288371_RV
Kary079	TAAATTAGTATTACAGAACG	SL1_scaffold48_154312-154364_FW
Kary080	TAAACTATGATCCAGATAAG	SL1_scaffold48_154312-154364_RV
Kary081	ATATAATTAAGAACCACAGC	SL1_scaffold48_177175-177529_FW
Kary082	ATCATTTCAATCACCTCC	SL1_scaffold48_177175-177529_RV
Kary083	CCCCACTTACATAAATTCAAAGTCC	SL1_scaffold0_280972_Seq_FW
Kary084	TTGGTATTACAGCTTGATATGAAAC	SL1_scaffold0_288233-288371_Seq_FW
Kary089	TATGATCCAGATAAGTACAGTACTG	SL1_scaffold48_154312-154364_Seq_FW
Kary090	TTCAATCACCTCCTCTCAAGG	SL1_scaffold48_177175-177529_Seq_FW
Kary091	CACAGCATTTTAAAATTACATGC	SL1_scaffold48_177175-177529_Seq_RV
Kary092	CTCTAGGAAGAATGGGTC	SL1_scaffold10_50274-50536_FW
Kary093	GATGATTCTTTTCTGATGG	SL1_scaffold10_50274-50536_RV
Kary094	CTTGAATAAAACATTATGAGG	SL1_scaffold15_164451-164651_FW
Kary095	TATTTTCTTGGAAGAGTCC	SL1_scaffold15_164451-164651_RV
Kary096	AACATTTCAAACAGTCGC	SL1_scaffold84_183300-183624_FW
Kary097	ATAATCATACAAGCATAATG	SL1_scaffold84_183300-183624_RV
Kary100	GGAAGAATGGGTCTTAAACGTG	SL1_scaffold10_50274-50536_Seq_FW
Kary101	TATTTTCTTGGAAGAGTCCCAGC	SL1_scaffold15_164451-164651_Seq_FW
Kary102	TTTCAAACAGTCGCAGGCG	SL1_scaffold84_183300-183624_Seq_FW
Kary104	CGATAAAAATTAATGATCC	A4_scaffold5_98457-98724_FW
Kary105	GTCTAAATGTTGAATCTTG	A4_scaffold5_98457-98724_RV
Kary106	TAAATGTTGAATCTTGTCCG	A4_scaffold5_98457-98724_Seq_FW
Kary107	AGAACCAAATTAACTAGAG	A4_scaffold5_98731-99139_FW
Kary108	ATAATTAATGTACCATCACC	A4_scaffold5_98731-99139_RV
Kary109	AACCAAATTAACTAGAGGTG	A4_scaffold5_98731-99139_Seq_FW
Kary110	ATATGAAAGAGTTAAACG	A4_scaffold5_101705-101905_FW
Kary111	ATATGATTCTTCTGATGC	A4_scaffold5_101705-101905_RV
Kary112	GATTCTTCTGATGCAAAAC	A4_scaffold5_101705-101905_Seq_FW
Kary116	TTCGACTTATCGATCC	A4_scaffold40_5343-5732_FW
Kary117	TTCTACTTCGTGTCAC	A4_scaffold40_5343-5732_RV
Kary118	TACTTCGTGTCACACCC	A4_scaffold40_5343-5732_Seq_FW
Kary134	AAATTTACAGTATGGTTCTC	A4_scaffold10_45568_FW
Kary135	TACAACGAAAACTATCCG	A4_scaffold10_45568_RV
Kary136	TTTACAGTATGGTTCTCAATATC	A4_scaffold10_45568_Seq_FW
Kary143	TAATCAAATAGCCGAACC	A5_scaffold74_1497-1571_FW
Kary144	TTCCAACCAGACGTAATC	A5_scaffold74_1497-1571_RV
Kary145	TGCCGGAACACGTGATCC	A5_scaffold74_1497-1571_Seq_FW
Kary146	ATGCAATATTTAGTACAAAG	A5_scaffold79_57613-57626_FW
Kary147	AACTATTGCTGCTATTGG	A5_scaffold79_57613-57626_RV
Kary148	AAATGGAAGAAGCTGGATGG	A5_scaffold79_57613-57626_Seq_FW
Kary149	TAGCACCACGAACTATTG	A5_scaffold79_84911-84924_FW
Kary150	AATTTACAACAATTCTGTCC	A5_scaffold79_84911-84924_RV
Kary151	AAATGGAAGAAGCTGGATGG	A5_scaffold79_84911-84924_Seq_FW
Kary152	TTTATTAGTGTGTTATCCCC	A5_scaffold16_22694-25294_FW
Kary153	AATGATTAACAAGAATGTCC	A5_scaffold16_22694-25294_RV
Kary154	ATTAGTGTGTTATCCCCAAC	A5_scaffold16_22694-25294_Seq_FW
Kary155	TATTCCTTGTTGATGGAG	A5_scaffold6_34882-36385_FW
Kary156	GTGGGAAAAATGTATTACTC	A5_scaffold6_34882-36385_RV
Kary157	TCCTTGTTGATGGAGTTGTG	A5_scaffold6_34882-36385_Seq_FW

## Sheet: Primer_Combinations
	Isolate	Primer Fw	Primer Rv	Primer seq Fw	Primer Seq Rv	Scaffold	Region/Position	true SNP	T1	T2
Light SNP filtering	SL1	Kary005	Kary006	Kary038	Kary007	1073	25191..25288	0/4	60°C	50°C
	SL1	Kary008	Kary009	Kary039	Kary010	1073	30557..30744	0/3	60°C	50°C
	SL1	Kary011	Kary012	Kary013	Kary040	1073	39082..39233	0/39	60°C	50°C
	SL1	Kary014	Kary015	Kary016	Kary041	1302	10138..10153	0/16	60°C	50°C
	SL1	Kary017	Kary018	Kary019	Kary042	1268	705..720	0/16	60°C	50°C
	SL1	Kary020	Kary021	Kary043	Kary022	124	127212..127479	0/20	60°C	50°C
	SL1	Kary023	Kary024	Kary044	Kary025	1229	857..916	0/6	60°C	50°C
	SL1	Kary026	Kary027	Kary028	Kary045	1163	8437..8442	0/6	60°C	50°C
	SL1	Kary032	Kary033	Kary034	Kary047	114	12293..102526	0/6	60°C	50°C
	SL1	Kary035	Kary036	Kary037	Kary048	114	104517	0/1	60°C	50°C
	SL1	Kary057	Kary060	Kary059	-	0	293857..294129	0/2	47°C	42°C
	SL1	Kary058	Kary061	Kary062	-	0	295283..295671	0/1	52°C	47°C
	SL1	Kary067	Kary068	Kary083	-	0	280972	0/3	45°C	40°C
	SL1	Kary069	Kary070	Kary084	-	0	288233..288371	0/19	45°C	40°C
	SL1	Kary079	Kary080	Kary089	-	48	154312..154364	2/2	45°C	40°C
	SL1	Kary081	Kary082	Kary090	Kary091	48	177175..177529	4/4	45°C	40°C
Stringent SNP filtering	SL1	Kary092	Kary093	Kary100	-	10	50274..50536	2/5	45°C	40°C
	SL1	Kary094	Kary095	Kary101	-	15	164451..164651	0/1	45°C	40°C
	SL1	Kary096	Kary097	Kary102	-	84	183300..183624	2/2	45°C	40°C
	A4	Kary104	Kary105	Kary106	-	5	98457..98724	3/3	48°C	43°C
	A4	Kary107	Kary108	Kary109	-	5	98731..99139	6/6	48°C	43°C
	A4	Kary110	Kary111	Kary112	-	5	101705..101905	1/1	48°C	43°C
	A4	Kary116	Kary117	Kary118	-	40	5343..5732	2/2	48°C	43°C
	A4	Kary134	Kary135	Kary136	-	10	45568	1/1	48°C	42°C
	A5	Kary143	Kary144	Kary145	-	74	1497..1571	6/6	48°C	42°C
	A5	Kary146	Kary147	Kary148	-	79	57613..57626	2/2	48°C	42°C
	A5	Kary149	Kary150	Kary151	-	79	84911..84924	0/2	48°C	42°C
	A5	Kary152	Kary153	Kary154	-	16	22694..25294	2/2	48°C	42°C
	A5	Kary155	Kary156	Kary157	-	6	34882..36385	3/3	48°C	42°C
